# Supplementary material for: Tibial fracture surgery in elderly mice caused postoperative neurocognitive disorder via SOX2OT lncRNA in the hippocampus
Source: Mol Brain. 2023 Apr 25;16:36. doi: 10.1186/s13041-023-01024-y (PMC10131420; doi:10.1186/s13041-023-01024-y)
Supplement: Supplementary file 2 — Additional file 2: Differentially expressed LncRNAs between the surgery and the sham group. [file 13041_2023_1024_MOESM2_ESM.xls]

Transcript_ID	Gene_id	Symbol	Description	Protein_coding_within_3kb	Database_source	P1	P2	P3	P5	P6	T1	T2	T3	T4	T5	G1	G2	G2_vs_G1_log2FoldChange	G2_vs_G1_Pvalue	G2_vs_G1_FDR
ENSMUST00000199941	ENSMUSG00000105987	AI506816	expressed sequence AI506816	---	Known_LncRNA	0	0	4.967926467	4.201874788	0.952242879	6.378694229	6.826067048	7.395142471	6.902810922	3.712712955	2.024408827	6.243085525	4.218676698	0.006527604	0.107094035
ENSMUST00000227742	---	---	---	---	Known_LncRNA	0	0	0	0	0	4.771218473	4.567344618	0	2.820276611	3.447453969	0	3.121258734	3.121258734	0.000220699	0.009778902
ENSMUST00000224856	ENSMUSG00000114442	AC159264.1	---	ENSMUST00000225772	Known_LncRNA	0	0	1.661763799	0	2.244738971	6.578064852	1.057531123	7.156431613	2.414324614	1.678978618	0.781300554	3.777066164	2.99576561	0.005905652	0.099831473
ENSMUST00000165680	ENSMUSG00000091423	Gm17509	predicted gene, 17509	ENSMUST00000022242,ENSMUST00000225981,ENSMUST00000225460,ENSMUST00000225648,ENSMUST00000224821	Known_LncRNA	0	0	1.057980858	0	0	3.328141148	5.319372226	4.630426782	0	2.434033968	0.211596172	3.142394825	2.930798653	0.001048533	0.03008358
ENSMUST00000227492	---	---	---	---	Known_LncRNA	1.571952176	0	1.661763799	0	0	4.124502365	4.012491169	1.536783648	3.615865464	4.37976692	0.646743195	3.533881913	2.887138718	1.46E-05	0.001282862
ENSMUST00000227933	---	---	---	---	Known_LncRNA	1.571952176	0	0	0	0	4.315306986	5.01612332	0	2.414324614	4.036862205	0.314390435	3.156523425	2.84213299	0.002180294	0.050565994
ENSMUST00000197977	ENSMUSG00000105265	Sox2ot	SOX2 overlapping transcript (non-protein coding)	ENSMUST00000099151	Known_LncRNA	5.887659023	2.009422663	4.753196618	5.733604324	6.379712731	7.128621269	7.988910692	8.014852283	9.585713318	6.22433736	4.952719072	7.788486984	2.835767912	0.00018734	0.008711204
ENSMUST00000180806	ENSMUSG00000097248	Gm2694	predicted gene 2694	ENSMUST00000169693,ENSMUST00000211279,ENSMUST00000034076	Known_LncRNA	0	0	0	0	0	2.568672269	3.912435869	3.518293534	3.272231842	0	0	2.654326703	2.654326703	0.00019018	0.008803036
ENSMUST00000131260	ENSMUSG00000020812	1810032O08Rik	RIKEN cDNA 1810032O08 gene	ENSMUST00000144398,ENSMUST00000135771,ENSMUST00000079545	Known_LncRNA	0	0	0	0	0.952242879	2.353471951	4.49999463	3.105322233	0.900057006	2.927144646	0.190448576	2.757198093	2.566749517	0.000224685	0.00989676
ENSMUST00000180408	ENSMUSG00000096957	E230013L22Rik	RIKEN cDNA E230013L22 gene	ENSMUST00000033900	Known_LncRNA	0	0	0	3.029624487	1.927758096	4.373684927	4.567344618	1.945684069	2.987160352	3.829044867	0.991476517	3.540583767	2.54910725	0.009071447	0.132547337
ENSMUST00000143287	ENSMUSG00000086288	Gm15265	predicted gene 15265	ENSMUST00000138209,ENSMUST00000146169,ENSMUST00000167008,ENSMUST00000126222,ENSMUST00000147022,ENSMUST00000107251,ENSMUST00000019482,ENSMUST00000133166,ENSMUST00000137799,ENSMUST00000125476,ENSMUST00000072287,ENSMUST00000133297	Known_LncRNA	6.284470254	4.712508967	4.694120105	5.032762757	0	6.275301263	7.35054141	6.5425871	6.438755802	6.766841299	4.144772416	6.674805375	2.530032958	0.017672707	0.202322657
ENSMUST00000138472	ENSMUSG00000086968	4933431E20Rik	RIKEN cDNA 4933431E20 gene	ENSMUST00000037375,ENSMUST00000169365,ENSMUST00000004134,ENSMUST00000167387,ENSMUST00000170058,ENSMUST00000167523,ENSMUST00000172247	Known_LncRNA	0	3.181085869	0	3.352390122	0	2.921596763	4.91632851	3.633293515	3.615865464	4.036862205	1.306695198	3.824789291	2.518094093	0.044924885	0.349659933
ENSMUST00000145191	ENSMUSG00000086968	4933431E20Rik	RIKEN cDNA 4933431E20 gene	ENSMUST00000037375,ENSMUST00000169365,ENSMUST00000004134,ENSMUST00000167387,ENSMUST00000170058,ENSMUST00000167523,ENSMUST00000172247	Known_LncRNA	0	3.010987141	0	3.029624487	0	3.441651295	2.412907923	3.739799535	4.386894634	4.301375483	1.208122326	3.656525774	2.448403448	0.028387659	0.267387281
ENSMUST00000218700	ENSMUSG00000111970	AC153974.1	---	---	Known_LncRNA	0	0	0	0	0	0	2.412907923	3.93177944	2.158517637	3.447453969	0	2.390131794	2.390131794	0.00151258	0.038980885
ENSMUST00000227438	---	---	---	---	Known_LncRNA	1.571952176	1.593341236	0	0	2.244738971	4.190947576	3.562384872	2.936429222	3.272231842	3.293965914	1.082006477	3.451191885	2.369185408	3.76E-05	0.002636616
ENSMUST00000135850	ENSMUSG00000038347	Tcte2	t-complex-associated testis expressed 2	ENSMUST00000148430,ENSMUST00000139347,ENSMUST00000053376,ENSMUST00000137495,ENSMUST00000170827,ENSMUST00000139666,ENSMUST00000127032,ENSMUST00000129681,ENSMUST00000155166,ENSMUST00000137784,ENSMUST00000137708,ENSMUST00000232858,ENSMUST00000130033,ENSMUST00000156591,ENSMUST00000150848,ENSMUST00000143162,ENSMUST00000142863,ENSMUST00000128194	Known_LncRNA	0	0	0	0	0	0	4.106055092	3.105322233	4.555793626	0	0	2.35343419	2.35343419	0.022940966	0.236770663
ENSMUST00000212186	ENSMUSG00000110647	Gm17745	predicted gene, 17745	---	Known_LncRNA	2.79060571	0	0	0	0	2.755899642	3.270668438	3.518293534	2.158517637	2.701555592	0.558121142	2.880986969	2.322865827	0.025605914	0.251781263
ENSMUST00000210067	ENSMUSG00000074758	Gm5535	predicted gene 5535	---	Known_LncRNA	0	1.593341236	0	0	0	0	3.688743563	0	4.706975387	4.524823315	0.318668247	2.584108453	2.265440206	0.047114718	0.35884775
ENSMUST00000203704	ENSMUSG00000107622	4930512J16Rik	RIKEN cDNA 4930512J16 gene	---	Known_LncRNA	0	0	0	0	0	1.793403158	5.783151004	1.536783648	2.158517637	0	0	2.25437109	2.25437109	0.01277697	0.165342772
ENSMUST00000225575	ENSMUSG00000114474	AC124397.2	---	---	Known_LncRNA	0	0	0	2.025429479	0	2.568672269	3.804920864	2.524483273	1.847363248	2.434033968	0.405085896	2.635894724	2.230808829	0.002645382	0.057851061
ENSMUST00000180530	ENSMUSG00000097666	A330094K24Rik	RIKEN cDNA A330094K24 gene	---	Known_LncRNA	0	0	2.905368889	0	0	2.353471951	3.423887349	2.524483273	2.631532328	2.927144646	0.581073778	2.772103909	2.191030132	0.048994097	0.367312972
ENSMUST00000217388	ENSMUSG00000111639	AC117245.4	---	ENSMUST00000216929,ENSMUST00000214058,ENSMUST00000177637,ENSMUST00000213936,ENSMUST00000035101	Known_LncRNA	2.79060571	0	0	2.349037041	2.50446578	4.190947576	2.412907923	4.018968297	3.39609603	3.936692264	1.528821706	3.591122418	2.062300712	0.004085644	0.07821711
ENSMUST00000226616	---	---	---	---	Known_LncRNA	0	0	0	0	0	3.981660495	3.562384872	0	0	2.701555592	0	2.049120192	2.049120192	0.02831363	0.267017923
ENSMUST00000221385	ENSMUSG00000113322	AC121504.1	---	---	Known_LncRNA	0	0	0	0	0	2.353471951	2.412907923	2.263917347	0	2.927144646	0	1.991488373	1.991488373	0.002321106	0.052845303
ENSMUST00000134640	ENSMUSG00000086284	Frmpd1os	FERM and PDZ domain containing 1, opposite strand	ENSMUST00000044773,ENSMUST00000134280,ENSMUST00000107804	Known_LncRNA	0	0	2.086120242	0	0	2.353471951	2.67961143	0	2.987160352	3.829044867	0.417224048	2.36985772	1.952633672	0.036026467	0.30903022
ENSMUST00000144134	ENSMUSG00000086324	Gm15564	predicted gene 15564	ENSMUST00000173715,ENSMUST00000023622,ENSMUST00000114877,ENSMUST00000174500,ENSMUST00000172991,ENSMUST00000004054,ENSMUST00000173555,ENSMUST00000114878	Known_LncRNA	1.985355104	0	0	0	0	2.755899642	0	3.518293534	2.631532328	2.701555592	0.397071021	2.321456219	1.924385198	0.027102296	0.259931227
ENSMUST00000148687	ENSMUSG00000087088	Gm16638	predicted gene, 16638	ENSMUST00000130723,ENSMUST00000163297,ENSMUST00000150174,ENSMUST00000171397,ENSMUST00000164944,ENSMUST00000117410,ENSMUST00000039317,ENSMUST00000075418,ENSMUST00000146469	Known_LncRNA	0	2.595428338	3.424672232	2.025429479	0	2.568672269	4.012491169	2.524483273	3.136725813	5.420826762	1.60910601	3.532639857	1.923533847	0.041059275	0.331902233
ENSMUST00000149826	ENSMUSG00000085189	Gm11963	predicted gene 11963	---	Known_LncRNA	0	0	0	0	0	1.402837102	2.085458621	1.536783648	1.450105041	3.122182558	0	1.919473394	1.919473394	0.00151009	0.038960176
ENSMUST00000206838	ENSMUSG00000108435	Gm45051	predicted gene 45051	ENSMUST00000205578,ENSMUST00000204152,ENSMUST00000205472,ENSMUST00000070345,ENSMUST00000077783	Known_LncRNA	2.306301567	1.593341236	0	0	2.244738971	2.568672269	3.912435869	3.739799535	3.806540167	1.678978618	1.228876355	3.141285292	1.912408937	0.005951026	0.100340868
ENSMUST00000205533	ENSMUSG00000108308	Gm45218	predicted gene 45218	---	Known_LncRNA	0	0	0	2.613190007	0	2.353471951	2.412907923	2.263917347	2.414324614	2.701555592	0.522638001	2.429235485	1.906597484	0.049422967	0.369020425
ENSMUST00000192861	ENSMUSG00000102828	Gm38182	predicted gene, 38182	ENSMUST00000061279,ENSMUST00000192535,ENSMUST00000192511,ENSMUST00000066140,ENSMUST00000193941,ENSMUST00000044851,ENSMUST00000055935,ENSMUST00000194544,ENSMUST00000115661,ENSMUST00000193890,ENSMUST00000193984,ENSMUST00000066149,ENSMUST00000194190,ENSMUST00000193404,ENSMUST00000194418,ENSMUST00000192931,ENSMUST00000003599,ENSMUST00000091935,ENSMUST00000193414,ENSMUST00000192875,ENSMUST00000192103,…	Known_LncRNA	2.98289977	3.181085869	3.424672232	0	3.234793345	3.204931533	3.688743563	3.93177944	7.48723536	4.036862205	2.564690243	4.46991042	1.905220177	0.00584995	0.099174471
ENSMUST00000147141	ENSMUSG00000085158	Gm14264	predicted gene 14264	---	Known_LncRNA	0	0	0	1.607588516	0	1.402837102	2.67961143	2.524483273	2.414324614	2.105348768	0.321517703	2.225321037	1.903803334	0.003385716	0.068861153
ENSMUST00000062557	ENSMUSG00000045815	1700101I19Rik	RIKEN cDNA 1700101I19 gene	ENSMUST00000052670	Known_LncRNA	1.571952176	2.009422663	0	0	0.952242879	2.568672269	2.67961143	2.524483273	3.39609603	2.701555592	0.906723544	2.774083719	1.867360175	0.00179641	0.044073089
ENSMUST00000183522	ENSMUSG00000098682	Otx2os1	orthodenticle homeobox 2 opposite strand 1	ENSMUST00000228512,ENSMUST00000226501,ENSMUST00000227404,ENSMUST00000152018,ENSMUST00000119070,ENSMUST00000144465,ENSMUST00000133479	Known_LncRNA	0	2.009422663	0	0	0	4.315306986	2.412907923	0	1.847363248	2.701555592	0.401884533	2.25542675	1.853542217	0.046448466	0.35614506
ENSMUST00000232539	---	---	---	---	Known_LncRNA	0	0	0	0	0	2.100446632	2.085458621	1.945684069	1.450105041	1.678978618	0	1.852134596	1.852134596	0.001358817	0.036178292
ENSMUST00000143767	ENSMUSG00000084946	Dlx1as	distal-less homeobox 1, antisense	ENSMUST00000139045,ENSMUST00000152711,ENSMUST00000126400,ENSMUST00000037119,ENSMUST00000145444,ENSMUST00000145088,ENSMUST00000037210,ENSMUST00000172629	Known_LncRNA	2.306301567	1.006288609	1.057980858	0	2.724490981	5.830436903	4.809114245	5.683385866	0	0	1.419012403	3.264587403	1.845575	0.026640504	0.257394442
ENSMUST00000187558	ENSMUSG00000100593	1700119H24Rik	RIKEN cDNA 1700119H24 gene	ENSMUST00000232482,ENSMUST00000231998,ENSMUST00000023538	Known_LncRNA	0	0	0	0	1.927758096	1.793403158	3.270668438	1.945684069	2.414324614	1.678978618	0.385551619	2.220611779	1.83506016	0.014883888	0.181862913
ENSMUST00000219004	ENSMUSG00000112126	AC121788.3	---	---	Known_LncRNA	0	2.009422663	0	1.607588516	0	2.353471951	4.809114245	0	3.510161462	2.105348768	0.723402236	2.555619285	1.832217049	0.03219915	0.288778743
ENSMUST00000209512	ENSMUSG00000109717	Gm34368	predicted gene, 34368	ENSMUST00000033929	Known_LncRNA	0	0	0	0	0	1.793403158	1.661171895	3.393326454	0	2.105348768	0	1.790650055	1.790650055	0.007587376	0.11779851
ENSMUST00000122953	ENSMUSG00000078314	Gm14762	predicted gene 14762	---	Known_LncRNA	0	2.009422663	0	0	1.927758096	2.755899642	2.085458621	2.524483273	2.820276611	2.701555592	0.787436152	2.577534748	1.790098596	0.010145244	0.142883646
ENSMUST00000234187	---	---	---	---	Known_LncRNA	1.985355104	1.593341236	0	2.025429479	3.083898713	2.568672269	4.012491169	2.745109906	3.893190895	4.301375483	1.737604906	3.504167944	1.766563038	0.005483769	0.094980714
ENSMUST00000210487	ENSMUSG00000110216	Gm36325	predicted gene, 36325	---	Known_LncRNA	0	2.009422663	2.680341878	0	1.927758096	2.755899642	2.904618936	3.518293534	3.136725813	3.122182558	1.323504528	3.087544097	1.764039569	0.006898058	0.110975739
ENSMUST00000225619	ENSMUSG00000089875	Etohd2	ethanol decreased 2	ENSMUST00000224845,ENSMUST00000225877,ENSMUST00000224320,ENSMUST00000225581,ENSMUST00000225607,ENSMUST00000057115,ENSMUST00000071703,ENSMUST00000225850,ENSMUST00000224480,ENSMUST00000160628,ENSMUST00000224636	Known_LncRNA	3.789201125	3.71202813	3.689541968	3.731674427	0	3.904560239	4.91632851	5.016774551	5.083779668	4.77737455	2.98448913	4.739763504	1.755274374	0.006002808	0.100970584
ENSMUST00000196422	ENSMUSG00000104875	Gm43397	predicted gene 43397	---	Known_LncRNA	0	1.593341236	0	0	0	0.865606347	3.562384872	2.745109906	1.450105041	1.678978618	0.318668247	2.060436957	1.74176871	0.015891926	0.18870018
ENSMUST00000224802	ENSMUSG00000114895	AC154747.4	---	ENSMUST00000171970,ENSMUST00000223628	Known_LncRNA	0	0	0	0	0	3.204931533	1.661171895	2.745109906	0	1.071080209	0	1.736458708	1.736458708	0.010699276	0.147840212
ENSMUST00000131198	ENSMUSG00000086603	Gm13620	predicted gene 13620	ENSMUST00000137480,ENSMUST00000112550,ENSMUST00000153711,ENSMUST00000144893	Known_LncRNA	1.985355104	1.593341236	0	0	0	2.100446632	3.099222222	1.945684069	2.158517637	2.927144646	0.715739268	2.446203041	1.730463773	0.013864842	0.173781457
ENSMUST00000186183	ENSMUSG00000097709	2810429I04Rik	RIKEN cDNA 2810429I04 gene	---	Known_LncRNA	0	0	0	0	0.952242879	3.441651295	1.057531123	2.524483273	0.900057006	1.678978618	0.190448576	1.920540263	1.730091687	0.006642416	0.108279314
ENSMUST00000199206	ENSMUSG00000105784	Gm35065	predicted gene, 35065	ENSMUST00000029603	Known_LncRNA	0	0	0	2.025429479	1.927758096	0	3.099222222	2.745109906	2.820276611	3.936692264	0.790637515	2.5202602	1.729622685	0.049828835	0.370344778
ENSMUST00000219198	ENSMUSG00000112323	AC124134.1	---	---	Known_LncRNA	0	0	0	0	0	1.793403158	2.904618936	2.263917347	0	1.678978618	0	1.728183612	1.728183612	0.007170362	0.113593148
ENSMUST00000224187	ENSMUSG00000114486	AC102352.1	---	---	Known_LncRNA	0	0	0	0	0	1.402837102	2.085458621	0	2.414324614	2.701555592	0	1.720835186	1.720835186	0.006598231	0.107952108
ENSMUST00000151765	ENSMUSG00000085113	B130011K05Rik	RIKEN cDNA B130011K05 gene	---	Known_LncRNA	0	0	0	0	0	1.793403158	4.49999463	2.263917347	0	0	0	1.711463027	1.711463027	0.048654285	0.365868195
ENSMUST00000225416	ENSMUSG00000114415	AC124581.1	---	---	Known_LncRNA	0	0	0	0	0	2.755899642	0	3.633293515	2.158517637	0	0	1.709542159	1.709542159	0.032251372	0.289076849
ENSMUST00000206281	ENSMUSG00000108777	Gm45081	predicted gene 45081	ENSMUST00000206575,ENSMUST00000101801,ENSMUST00000205279,ENSMUST00000205965,ENSMUST00000206044	Known_LncRNA	1.985355104	1.593341236	2.413610946	0	1.927758096	3.070208608	4.752363215	2.936429222	1.847363248	3.829044867	1.584013076	3.287081832	1.703068756	0.004556527	0.084430745
ENSMUST00000222732	ENSMUSG00000113459	AC160114.2	---	---	Known_LncRNA	2.79060571	2.81811867	2.680341878	0	0.952242879	4.727118026	2.412907923	2.524483273	4.052286762	4.036862205	1.848261827	3.550731638	1.702469811	0.016323792	0.19229362
ENSMUST00000214440	ENSMUSG00000111283	AC126459.3	---	---	Known_LncRNA	0.990253273	0	0	0	0	0	1.661171895	2.524483273	2.158517637	3.122182558	0.198050655	1.893271073	1.695220418	0.011702789	0.156359426
ENSMUST00000228316	---	---	---	---	Known_LncRNA	0	0	0	0	0	3.644949271	2.67961143	0	0	2.105348768	0	1.685981894	1.685981894	0.041387468	0.333495393
ENSMUST00000214999	ENSMUSG00000052143	Gm9869	predicted gene 9869	ENSMUST00000214354,ENSMUST00000217656,ENSMUST00000050183	Known_LncRNA	2.56868118	2.595428338	0	3.200014848	1.520928449	3.736775838	4.193918861	3.93177944	3.136725813	3.122182558	1.977010563	3.624276502	1.647265939	0.006358502	0.10514878
ENSMUST00000208679	ENSMUSG00000108015	Gm32591	predicted gene, 32591	---	Known_LncRNA	0	0	0	0	1.520928449	0	2.67961143	2.936429222	2.414324614	1.678978618	0.30418569	1.941868777	1.637683087	0.03160531	0.285319623
ENSMUST00000134436	ENSMUSG00000085307	Gm11525	predicted gene 11525	ENSMUST00000147573,ENSMUST00000144731,ENSMUST00000103152,ENSMUST00000134732,ENSMUST00000130767,ENSMUST00000153305,ENSMUST00000127048,ENSMUST00000156315,ENSMUST00000130774	Known_LncRNA	4.440766724	3.71202813	2.413610946	2.349037041	1.927758096	3.736775838	6.486586706	4.178971405	3.806540167	4.77737455	2.968640188	4.597249733	1.628609546	0.012408104	0.162485625
ENSMUST00000155816	ENSMUSG00000085241	Snhg3	small nucleolar RNA host gene 3	ENSMUST00000137238,ENSMUST00000131307,ENSMUST00000084250,ENSMUST00000030726,ENSMUST00000105951,ENSMUST00000156710,ENSMUST00000102568,ENSMUST00000084170,ENSMUST00000155129	Known_LncRNA	0	0	0	0	0	2.921596763	2.085458621	3.105322233	0	0	0	1.622475523	1.622475523	0.038320673	0.320426685
ENSMUST00000211793	ENSMUSG00000073985	Gm10602	predicted gene 10602	ENSMUST00000035836,ENSMUST00000094141,ENSMUST00000211604,ENSMUST00000165052,ENSMUST00000210598,ENSMUST00000211566,ENSMUST00000209329,ENSMUST00000185929,ENSMUST00000209861,ENSMUST00000211514,ENSMUST00000209481	Known_LncRNA	0	0	1.057980858	2.025429479	1.927758096	2.921596763	2.67961143	1.945684069	2.414324614	3.122182558	1.002233687	2.616679887	1.6144462	0.011962852	0.158641024
ENSMUST00000180989	ENSMUSG00000097139	Gm26626	predicted gene, 26626	ENSMUST00000168195,ENSMUST00000023673,ENSMUST00000113956	Known_LncRNA	0	0	0	0	0.952242879	2.100446632	2.085458621	0.964017536	2.158517637	1.678978618	0.190448576	1.797483809	1.607035233	0.007311466	0.115041478
ENSMUST00000196994	ENSMUSG00000105342	Gm43244	predicted gene 43244	ENSMUST00000029454,ENSMUST00000165540,ENSMUST00000164123,ENSMUST00000159521	Known_LncRNA	0	0	0	2.025429479	0	2.100446632	2.085458621	1.536783648	2.158517637	2.105348768	0.405085896	1.997311061	1.592225165	0.035922384	0.308515721
ENSMUST00000152172	ENSMUSG00000086105	Gm11636	predicted gene 11636	---	Known_LncRNA	0	0	1.057980858	0	0	2.100446632	1.661171895	0	3.136725813	2.105348768	0.211596172	1.800738621	1.58914245	0.014725225	0.180792679
ENSMUST00000227851	---	---	---	ENSMUST00000058845,ENSMUST00000228597	Known_LncRNA	0.990253273	3.181085869	1.057980858	1.017002692	0.952242879	2.568672269	1.057531123	4.38994033	2.820276611	4.301375483	1.439713114	3.027559163	1.587846049	0.02745899	0.262183931
ENSMUST00000187361	ENSMUSG00000097786	4933429H19Rik	RIKEN cDNA 4933429H19 gene	ENSMUST00000191730,ENSMUST00000029256	Known_LncRNA	1.985355104	1.593341236	0	2.025429479	0	3.441651295	2.085458621	0.964017536	3.510161462	3.447453969	1.120825164	2.689748577	1.568923413	0.021281249	0.226371656
ENSMUST00000152412	ENSMUSG00000086308	G630016G05Rik	RIKEN cDNA G630016G05 gene	ENSMUST00000074285,ENSMUST00000102538,ENSMUST00000110907,ENSMUST00000110908,ENSMUST00000028639,ENSMUST00000110906,ENSMUST00000133990	Known_LncRNA	0	0	0	0	0	0	2.904618936	2.524483273	2.414324614	0	0	1.568685365	1.568685365	0.039651827	0.32621433
ENSMUST00000180993	ENSMUSG00000097776	Gm26795	predicted gene, 26795	---	Known_LncRNA	0	0	0	0	0	1.793403158	2.412907923	1.945684069	0	1.678978618	0	1.566194754	1.566194754	0.010723096	0.147986656
ENSMUST00000209850	ENSMUSG00000109816	4930483O08Rik	RIKEN cDNA 4930483O08 gene	---	Known_LncRNA	0	0	0	1.607588516	1.927758096	2.568672269	2.67961143	2.263917347	2.158517637	1.678978618	0.707069322	2.26993946	1.562870138	0.025904373	0.253302554
ENSMUST00000216270	ENSMUSG00000096981	Gm16845	predicted gene, 16845	ENSMUST00000216244,ENSMUST00000217445,ENSMUST00000179422,ENSMUST00000098937,ENSMUST00000043922,ENSMUST00000179605,ENSMUST00000213738,ENSMUST00000216916,ENSMUST00000180180,ENSMUST00000177967	Known_LncRNA	0	0	0	0	0	2.755899642	1.661171895	3.393326454	0	0	0	1.562079598	1.562079598	0.045773409	0.352970922
ENSMUST00000208251	ENSMUSG00000109506	Gm44724	predicted gene 44724	---	Known_LncRNA	0	0	0	0	0	2.568672269	0	1.945684069	3.272231842	0	0	1.557317636	1.557317636	0.038176078	0.319726078
ENSMUST00000185513	ENSMUSG00000096573	1700009J07Rik	RIKEN cDNA 1700009J07 gene	---	Known_LncRNA	0	0	0	0	0	0	2.085458621	2.524483273	3.136725813	0	0	1.549333542	1.549333542	0.043179341	0.341372078
ENSMUST00000134250	ENSMUSG00000087411	Gm16048	predicted gene 16048	ENSMUST00000152510,ENSMUST00000142243,ENSMUST00000124760,ENSMUST00000029540,ENSMUST00000146991	Known_LncRNA	1.571952176	2.331976753	1.661763799	2.025429479	0	2.921596763	3.270668438	2.936429222	2.987160352	3.122182558	1.518224441	3.047607467	1.529383025	0.003352502	0.068419626
MSTRG.9802.1	---	---	---	---	Predicted_LncRNA	5.190425758	2.81811867	4.106870352	2.836380869	2.915358092	3.736775838	2.67961143	7.435319962	3.136725813	8.513462915	3.573430748	5.100379192	1.526948443	0.00661617	0.108104375
ENSMUST00000166290	ENSMUSG00000086541	Has2os	hyaluronan synthase 2, opposite strand	ENSMUST00000050544	Known_LncRNA	0	0	0	0	0	1.793403158	0	2.524483273	0	3.293965914	0	1.522370469	1.522370469	0.046044459	0.354212619
ENSMUST00000133960	ENSMUSG00000085180	AI838599	expressed sequence AI838599	---	Known_LncRNA	0	0	1.661763799	0	0.952242879	3.070208608	2.085458621	1.945684069	0	3.122182558	0.522801335	2.044706771	1.521905436	0.032977301	0.293398367
ENSMUST00000218944	ENSMUSG00000112345	AC160401.1	---	---	Known_LncRNA	0	0	0	0	0	2.100446632	2.67961143	0	2.820276611	0	0	1.520066934	1.520066934	0.039850647	0.327093272
ENSMUST00000225372	ENSMUSG00000114832	AC158938.1	---	---	Known_LncRNA	3.441661026	3.010987141	3.913243911	3.200014848	0	3.204931533	5.357923737	3.838980487	3.893190895	4.834162433	2.713181385	4.225837817	1.512656432	0.038330515	0.320426685
ENSMUST00000134275	ENSMUSG00000085991	Gm11479	predicted gene 11479	ENSMUST00000143280,ENSMUST00000020801,ENSMUST00000020804	Known_LncRNA	0	0	0	0	0	1.402837102	2.412907923	2.263917347	1.450105041	0	0	1.505953483	1.505953483	0.011696397	0.156330017
ENSMUST00000208078	ENSMUSG00000108969	Gm45044	predicted gene 45044	---	Known_LncRNA	0	0	0	0	0	3.070208608	1.661171895	2.745109906	0	0	0	1.495298082	1.495298082	0.047957719	0.362603506
ENSMUST00000191272	ENSMUSG00000100341	Gm29478	predicted gene 29478	---	Known_LncRNA	0	0	0	0	0	1.402837102	0	2.524483273	1.847363248	1.678978618	0	1.490732448	1.490732448	0.012180607	0.160596328
ENSMUST00000211692	ENSMUSG00000092536	Gm20501	predicted gene 20501	ENSMUST00000174499,ENSMUST00000018971,ENSMUST00000078200,ENSMUST00000075528,ENSMUST00000174405,ENSMUST00000172652,ENSMUST00000105989	Known_LncRNA	1.571952176	2.009422663	0	3.029624487	2.244738971	2.353471951	3.804920864	2.936429222	3.615865464	3.586171325	1.77114766	3.259371765	1.488224106	0.015877246	0.18864595
MSTRG.11202.3	---	---	---	ENSMUST00000087395,ENSMUST00000176191	Predicted_LncRNA	10.35766559	7.819849062	9.038308736	7.775118168	8.664633353	9.953668154	10.94647702	11.04023936	7.983259613	11.10165189	8.731114981	10.20505921	1.473944225	0.013040267	0.167356825
ENSMUST00000186746	ENSMUSG00000100252	Mir124-2hg	Mir124-2 host gene (non-protein coding)	---	Known_LncRNA	6.423610083	5.221665535	5.432912894	6.588040669	7.596822943	6.501590085	8.007217334	8.014852283	7.91241456	8.188171211	6.252610425	7.724849094	1.47223867	0.004710433	0.086089234
ENSMUST00000197715	ENSMUSG00000104580	Gm42620	predicted gene 42620	ENSMUST00000048957,ENSMUST00000196014,ENSMUST00000199412,ENSMUST00000200581	Known_LncRNA	0.990253273	0	0	0	0	2.568672269	1.057531123	2.524483273	2.158517637	0	0.198050655	1.66184086	1.463790206	0.019682049	0.21608401
ENSMUST00000203815	ENSMUSG00000108161	Gm32914	predicted gene, 32914	---	Known_LncRNA	0	2.009422663	1.057980858	0	1.520928449	2.568672269	3.688743563	1.536783648	2.414324614	1.678978618	0.917666394	2.377500543	1.459834148	0.027525934	0.262413749
ENSMUST00000132294	ENSMUSG00000000031	H19	H19, imprinted maternally expressed transcript	---	Known_LncRNA	0	0	0	0	0	0.865606347	2.904618936	0	2.414324614	1.071080209	0	1.451126021	1.451126021	0.022971654	0.236922176
ENSMUST00000216943	ENSMUSG00000111369	AC117245.2	---	ENSMUST00000177637	Known_LncRNA	0	0	0	0	0	2.100446632	1.661171895	0.964017536	0	2.434033968	0	1.431934006	1.431934006	0.019876985	0.21727822
ENSMUST00000137882	ENSMUSG00000086172	2700068H02Rik	RIKEN cDNA 2700068H02 gene	---	Known_LncRNA	0.990253273	2.595428338	1.661763799	2.836380869	1.927758096	3.736775838	3.804920864	2.263917347	3.39609603	3.936692264	2.002316875	3.427680469	1.425363594	0.004111314	0.078605175
ENSMUST00000226346	---	---	---	ENSMUST00000228407,ENSMUST00000022782,ENSMUST00000227760	Known_LncRNA	2.98289977	4.712508967	1.661763799	4.555915761	3.909117892	4.634654491	5.569818112	5.214432437	5.773486405	3.712712955	3.564441237	4.98102088	1.416579643	0.028513486	0.268247741
ENSMUST00000190941	ENSMUSG00000101304	Plet1os	placenta expressed transcript 1, opposite strand	ENSMUST00000188047,ENSMUST00000114474	Known_LncRNA	0	0	0	0	0	0.865606347	1.661171895	0	1.847363248	2.701555592	0	1.415139416	1.415139416	0.02129824	0.226466292
ENSMUST00000143346	ENSMUSG00000056738	A730036I17Rik	RIKEN cDNA A730036I17 gene	---	Known_LncRNA	3.888643111	3.181085869	2.680341878	3.731674427	4.860285034	5.367481516	4.752363215	5.177008108	5.904423907	4.130526364	3.668406064	5.066360622	1.397954558	0.004085484	0.07821711
ENSMUST00000206278	ENSMUSG00000108773	Gm44506	predicted gene 44506	ENSMUST00000152693,ENSMUST00000156886,ENSMUST00000032633,ENSMUST00000155533,ENSMUST00000144739	Known_LncRNA	0	0	0	0	0	2.353471951	0	0	1.847363248	2.701555592	0	1.380478158	1.380478158	0.049927619	0.370845421
ENSMUST00000222786	ENSMUSG00000113121	AC160995.1	---	ENSMUST00000022013	Known_LncRNA	0.990253273	1.006288609	1.057980858	1.017002692	2.244738971	0.865606347	3.562384872	4.178971405	0.900057006	3.586171325	1.26325288	2.618638191	1.355385311	0.017850311	0.203482952
ENSMUST00000205621	ENSMUSG00000108604	Gm44850	predicted gene 44850	ENSMUST00000176249	Known_LncRNA	3.152551698	1.593341236	3.913243911	3.029624487	3.996212821	3.546878301	5.918270899	4.453923265	4.125705208	4.37976692	3.136994831	4.484908919	1.347914088	0.013638994	0.172178071
ENSMUST00000206372	ENSMUSG00000108783	Gm36546	predicted gene, 36546	ENSMUST00000038332	Known_LncRNA	0	0	0	0	0	1.402837102	1.661171895	1.536783648	0	2.105348768	0	1.341228283	1.341228283	0.022873021	0.236405948
ENSMUST00000225087	ENSMUSG00000074813	Gm14005	predicted gene 14005	---	Known_LncRNA	0	0	0	0	0	0.865606347	1.661171895	0	2.414324614	1.678978618	0	1.324016295	1.324016295	0.026244237	0.255262515
ENSMUST00000235636	---	---	---	---	Known_LncRNA	3.304336296	4.011768745	2.905368889	2.349037041	2.724490981	4.190947576	3.562384872	4.101186872	4.754042562	5.13468024	3.05900039	4.348648424	1.289648034	0.00282524	0.06058864
ENSMUST00000153288	ENSMUSG00000074128	Gm10631	predicted gene 10631	ENSMUST00000093245,ENSMUST00000212979,ENSMUST00000167633,ENSMUST00000164076,ENSMUST00000171018,ENSMUST00000213077	Known_LncRNA	2.306301567	0	2.413610946	1.607588516	1.927758096	2.568672269	2.904618936	2.745109906	2.631532328	3.586171325	1.651051825	2.887220953	1.236169128	0.030122835	0.2772589
ENSMUST00000137661	ENSMUSG00000087612	A230005M16Rik	RIKEN cDNA A230005M16 gene	ENSMUST00000061483,ENSMUST00000077667	Known_LncRNA	3.888643111	3.010987141	3.689541968	3.029624487	2.50446578	3.644949271	4.752363215	4.178971405	4.555793626	5.13468024	3.224652498	4.453351551	1.228699054	0.00181416	0.044362703
MSTRG.8242.1	---	---	---	---	Predicted_LncRNA	3.441661026	5.012159388	3.80572446	3.731674427	4.550720986	4.973514694	7.932554307	5.572465195	5.25716182	2.927144646	4.108388057	5.332568132	1.224180075	0.008563559	0.127736366
ENSMUST00000182174	ENSMUSG00000097248	Gm2694	predicted gene 2694	ENSMUST00000169693,ENSMUST00000211279,ENSMUST00000034076	Known_LncRNA	0	0	0	0	0	0.865606347	2.085458621	2.263917347	0.900057006	0	0	1.223007864	1.223007864	0.034714347	0.302528117
ENSMUST00000211380	ENSMUSG00000080058	Gm11175	predicted gene 11175	ENSMUST00000095267	Known_LncRNA	2.306301567	2.595428338	2.680341878	2.025429479	2.50446578	4.586101109	3.562384872	3.739799535	3.806540167	2.434033968	2.422393409	3.62577193	1.203378521	0.002680609	0.058334525
ENSMUST00000200467	ENSMUSG00000105708	Gm36070	predicted gene, 36070	ENSMUST00000169433,ENSMUST00000197526	Known_LncRNA	2.306301567	2.009422663	2.413610946	1.017002692	0.952242879	1.402837102	3.804920864	3.393326454	2.820276611	3.293965914	1.739716149	2.943065389	1.20334924	0.024367908	0.244521063
ENSMUST00000134563	ENSMUSG00000075020	Mir670hg	MIR670 host gene (non-protein coding)	---	Known_LncRNA	1.985355104	0	2.413610946	2.025429479	2.244738971	3.546878301	3.688743563	1.536783648	3.714350606	2.105348768	1.7338269	2.918420977	1.184594077	0.037653452	0.317128823
ENSMUST00000214389	ENSMUSG00000111797	AC138284.7	---	ENSMUST00000161114,ENSMUST00000115068	Known_LncRNA	1.985355104	1.006288609	1.661763799	0	1.520928449	0	3.562384872	3.518293534	2.820276611	2.105348768	1.234867192	2.401260757	1.166393565	0.049456047	0.369119673
ENSMUST00000180778	ENSMUSG00000097819	Gm26813	predicted gene, 26813	ENSMUST00000114246	Known_LncRNA	3.981670534	4.011768745	3.271444286	3.615982617	3.49616346	4.771218473	5.918270899	4.573958032	4.386894634	4.454117445	3.675405928	4.820891897	1.145485968	0.001194675	0.032999216
ENSMUST00000126967	ENSMUSG00000075514	Gm13375	predicted gene 13375	ENSMUST00000173194,ENSMUST00000125783,ENSMUST00000173566,ENSMUST00000141298,ENSMUST00000154230,ENSMUST00000173654,ENSMUST00000114594,ENSMUST00000131394	Known_LncRNA	5.624690244	6.670637684	6.727314808	6.281295117	5.519609891	7.426247187	7.134388291	7.362174912	7.535180182	7.091950749	6.164709549	7.309988264	1.145278715	3.90E-05	0.002703169
ENSMUST00000211992	ENSMUSG00000110588	Gm45774	predicted gene 45774	ENSMUST00000034214,ENSMUST00000212806	Known_LncRNA	4.440766724	4.655906208	5.537440638	5.242357326	4.156057639	5.367481516	6.826067048	5.628991276	6.117384154	5.721024713	4.806505707	5.932189741	1.125684035	0.002050925	0.048530175
ENSMUST00000175787	ENSMUSG00000093617	4933438K21Rik	RIKEN cDNA 4933438K21 gene	ENSMUST00000075775	Known_LncRNA	2.56868118	2.331976753	3.80572446	1.607588516	1.927758096	2.568672269	4.355058528	3.256499202	3.974930792	3.712712955	2.448345801	3.573574749	1.125228948	0.048531244	0.365335685
ENSMUST00000190567	ENSMUSG00000101013	A630072M18Rik	RIKEN cDNA A630072M18 gene	ENSMUST00000196780,ENSMUST00000036489	Known_LncRNA	6.488451279	7.960866566	6.199575047	7.517436425	6.671956587	8.257392897	8.563756677	8.009539497	8.500564119	7.126464357	6.967657181	8.091543509	1.123886328	0.00661623	0.108104375
ENSMUST00000144049	ENSMUSG00000020812	1810032O08Rik	RIKEN cDNA 1810032O08 gene	ENSMUST00000144398,ENSMUST00000135771,ENSMUST00000079545	Known_LncRNA	3.441661026	2.81811867	3.913243911	4.354063744	3.717365925	5.278610938	5.153956586	5.058531999	3.714350606	4.656618191	3.648890655	4.772413664	1.123523009	0.003039243	0.063736972
ENSMUST00000122882	ENSMUSG00000039563	2210406O10Rik	RIKEN cDNA 2210406O10 gene	ENSMUST00000031099	Known_LncRNA	3.789201125	4.870099976	3.80572446	4.031717426	4.156057639	5.830436903	5.536593773	5.786383971	4.262202672	4.77737455	4.130560125	5.238598374	1.108038249	0.002027925	0.0481488
ENSMUST00000217463	ENSMUSG00000060380	C030014I23Rik	RIKEN cDNA C030014I23 gene	ENSMUST00000217898,ENSMUST00000220303	Known_LncRNA	2.56868118	2.009422663	2.680341878	2.025429479	2.244738971	3.441651295	2.412907923	4.573958032	2.987160352	3.586171325	2.305722834	3.400369785	1.094646951	0.010027991	0.141848108
ENSMUST00000202188	ENSMUSG00000107132	Gm15997	predicted gene 15997	ENSMUST00000110502,ENSMUST00000202902,ENSMUST00000201525,ENSMUST00000201183,ENSMUST00000202805,ENSMUST00000202257	Known_LncRNA	2.56868118	3.470845142	2.086120242	1.607588516	1.927758096	3.736775838	4.193918861	3.393326454	3.272231842	2.434033968	2.332198635	3.406057393	1.073858757	0.035698653	0.307641181
ENSMUST00000162649	ENSMUSG00000090075	Gm16251	predicted gene 16251	ENSMUST00000043517,ENSMUST00000160572,ENSMUST00000159261	Known_LncRNA	2.79060571	2.009422663	3.099986756	2.025429479	1.520928449	3.644949271	4.355058528	2.263917347	2.414324614	4.130526364	2.289274612	3.361755225	1.072480613	0.029968111	0.276403041
ENSMUST00000128094	ENSMUSG00000087366	Junos	jun proto-oncogene, opposite strand	---	Known_LncRNA	0.990253273	2.595428338	2.086120242	1.607588516	1.927758096	3.441651295	3.099222222	2.936429222	2.158517637	2.927144646	1.841429693	2.912593004	1.071163311	0.028385847	0.267387281
ENSMUST00000171591	ENSMUSG00000091412	Gm2895	predicted gene 2895	ENSMUST00000164675,ENSMUST00000171569,ENSMUST00000164070,ENSMUST00000163496,ENSMUST00000005256,ENSMUST00000171266,ENSMUST00000172447,ENSMUST00000168979,ENSMUST00000170903,ENSMUST00000168542,ENSMUST00000166420	Known_LncRNA	4.069061034	4.099277549	2.680341878	2.025429479	3.234793345	4.483798897	4.567344618	4.252775777	4.658320733	3.447453969	3.221780657	4.281938799	1.060158141	0.033270734	0.295189776
ENSMUST00000180490	ENSMUSG00000097587	4930578M01Rik	RIKEN cDNA 4930578M01 gene	---	Known_LncRNA	3.682394015	5.684730236	4.917165361	4.201874788	3.996212821	5.367481516	4.967088625	5.601005061	6.221526729	5.595242662	4.496475444	5.550468918	1.053993474	0.025093951	0.248903222
ENSMUST00000237256	---	---	---	ENSMUST00000235654,ENSMUST00000044207,ENSMUST00000235569,ENSMUST00000235908,ENSMUST00000044527	Known_LncRNA	4.303352655	5.297631711	3.689541968	3.838773542	4.491994314	4.5358566	5.43206743	5.420628049	6.152940216	5.344694024	4.324258838	5.377237264	1.052978426	0.009088091	0.132651989
ENSMUST00000160178	ENSMUSG00000090212	Gm15647	predicted gene 15647	ENSMUST00000014473,ENSMUST00000131445,ENSMUST00000143791	Known_LncRNA	3.441661026	2.595428338	3.271444286	3.352390122	3.996212821	4.429792215	3.912435869	3.93177944	4.843806562	4.77737455	3.331427318	4.379037727	1.047610409	0.003282006	0.067413327
ENSMUST00000187869	ENSMUSG00000097564	C430014B12Rik	RIKEN cDNA C430014B12 gene	ENSMUST00000125563,ENSMUST00000073025,ENSMUST00000162056,ENSMUST00000113457,ENSMUST00000161572,ENSMUST00000160786,ENSMUST00000152664,ENSMUST00000078332,ENSMUST00000162003,ENSMUST00000161648	Known_LncRNA	2.306301567	2.595428338	2.413610946	2.836380869	1.927758096	3.328141148	3.688743563	2.524483273	3.714350606	4.036862205	2.415895963	3.458516159	1.042620196	0.008985537	0.131791022
ENSMUST00000141090	ENSMUSG00000085241	Snhg3	small nucleolar RNA host gene 3	ENSMUST00000105951,ENSMUST00000102568,ENSMUST00000084170,ENSMUST00000155129	Known_LncRNA	5.4727309	7.378796407	7.522468789	7.055918089	7.379148483	8.022163459	7.957873752	8.332476593	7.718401442	7.96478751	6.961812534	7.999140551	1.037328018	0.006172197	0.103022574
ENSMUST00000221043	ENSMUSG00000112496	AC121569.2	---	---	Known_LncRNA	4.839100152	4.712508967	3.271444286	5.162135339	3.49616346	5.891649508	5.602294508	4.38994033	5.604002646	5.041294283	4.296270441	5.305836255	1.009565814	0.031266436	0.283364479
ENSMUST00000072180	ENSMUSG00000059244	Gm10062	predicted gene 10062	---	Known_LncRNA	3.152551698	2.595428338	3.424672232	2.836380869	2.244738971	3.904560239	4.429345887	4.018968297	3.806540167	3.122182558	2.850754421	3.85631943	1.005565008	0.006785699	0.109815298
ENSMUST00000196621	ENSMUSG00000044522	A730020M07Rik	RIKEN cDNA A730020M07 gene	---	Known_LncRNA	3.304336296	3.918607247	2.905368889	3.352390122	2.50446578	5.423825918	3.804920864	3.838980487	3.893190895	4.036862205	3.197033667	4.199556074	1.002522407	0.016185406	0.191090224
MSTRG.13980.2	---	---	---	ENSMUST00000131778,ENSMUST00000137947,ENSMUST00000138348,ENSMUST00000082104	Predicted_LncRNA	12.2271849	12.97454059	11.96114049	11.92747929	12.36562625	10.29124714	11.83007152	12.19771709	10.46523363	11.64111115	12.2911943	11.28507611	-1.006118197	0.017269964	0.199329915
ENSMUST00000139891	ENSMUSG00000087177	E130307A14Rik	RIKEN cDNA E130307A14 gene	ENSMUST00000156016,ENSMUST00000129693,ENSMUST00000131629,ENSMUST00000019987	Known_LncRNA	8.03036311	6.895087076	8.242613671	6.928344276	7.857452059	6.742162355	6.219806098	6.961108182	6.334225978	6.645161676	7.590772038	6.580492858	-1.01027918	0.000359725	0.013936247
MSTRG.5496.1	---	---	---	ENSMUST00000115841,ENSMUST00000056416,ENSMUST00000230658	Predicted_LncRNA	14.75723379	14.69822904	14.88809263	14.14559318	14.63825163	13.73578801	13.34496556	13.45435358	14.18928679	13.34871845	14.62548005	13.61462248	-1.010857575	4.21E-07	8.05E-05
ENSMUST00000160432	ENSMUSG00000090163	Gm16231	predicted gene 16231	ENSMUST00000161596,ENSMUST00000044278	Known_LncRNA	7.364262459	7.279255324	7.007619783	6.964270756	7.132339086	5.891649508	5.783151004	6.15692974	6.438755802	6.422526586	7.149549481	6.138602528	-1.010946953	1.12E-08	4.04E-06
ENSMUST00000129089	ENSMUSG00000085201	Nr6a1os	nuclear receptor subfamily 6, group A, member 1, opposite strand	ENSMUST00000142130,ENSMUST00000112877,ENSMUST00000076275	Known_LncRNA	4.839100152	4.712508967	5.320216062	4.732961312	5.396935177	4.586101109	3.099222222	4.573958032	3.136725813	4.524823315	5.000344334	3.984166098	-1.016178236	0.014666304	0.18030508
ENSMUST00000071374	ENSMUSG00000060149	BC002059	cDNA sequence BC002059	---	Known_LncRNA	0.990253273	1.006288609	1.057980858	7.099647141	0.952242879	1.402837102	1.057531123	1.536783648	0.900057006	1.071080209	2.221282552	1.193657818	-1.027624734	0.011100781	0.15133298
MSTRG.14232.1	---	---	---	ENSMUST00000204128	Predicted_LncRNA	4.68163719	6.034725486	5.197964196	5.077188541	6.189540626	4.634654491	3.099222222	4.737137001	4.968776915	4.592225216	5.436211208	4.406403169	-1.029808039	0.011682953	0.156262292
MSTRG.16301.1	---	---	---	---	Predicted_LncRNA	7.542786865	6.919336387	8.09056717	6.853690562	7.651510777	6.475170325	5.634055897	5.882516201	6.96414422	6.944994911	7.411578352	6.380176311	-1.031402041	0.003151958	0.065462929
ENSMUST00000149815	ENSMUSG00000086777	Far2os2	fatty acyl CoA reductase 2, opposite strand 2	ENSMUST00000111607,ENSMUST00000203278,ENSMUST00000032443	Known_LncRNA	4.373695127	3.918607247	4.013303061	3.029624487	3.611000054	2.755899642	1.661171895	3.256499202	2.820276611	3.293965914	3.789245995	2.757562653	-1.031683342	0.012651112	0.164226751
ENSMUST00000182238	ENSMUSG00000097451	Rian	RNA imprinted and accumulated in nucleus	---	Known_LncRNA	10.08374596	11.08935974	10.73020045	10.84436036	10.10994992	9.927112136	7.712208928	10.12439499	10.09091133	9.844296064	10.57152329	9.53978469	-1.031738596	0.026136617	0.254535641
MSTRG.8161.1	---	---	---	ENSMUST00000134708,ENSMUST00000112589,ENSMUST00000226455,ENSMUST00000077687	Predicted_LncRNA	5.110285812	4.471413454	5.432912894	4.67632633	5.297558764	3.441651295	3.562384872	4.453923265	4.325895373	4.036862205	4.997699451	3.964143402	-1.033556049	0.000912488	0.027039898
ENSMUST00000133455	ENSMUSG00000085843	Kank4os	KN motif and ankyrin repeat domains 4, opposite strand	ENSMUST00000102790	Known_LncRNA	4.736056935	4.333853109	5.06438568	3.838773542	3.996212821	4.124502365	2.085458621	3.93177944	3.714350606	2.927144646	4.393856418	3.356647135	-1.037209282	0.027975708	0.265125996
ENSMUST00000233275	---	---	---	ENSMUST00000156094,ENSMUST00000044503	Known_LncRNA	5.302860584	5.989631493	5.396316784	5.242357326	5.190827301	4.814010742	2.904618936	5.016774551	5.155651647	4.036862205	5.424398697	4.385583616	-1.038815081	0.024878847	0.247541547
ENSMUST00000197297	ENSMUSG00000104908	1700015C17Rik	RIKEN cDNA 1700015C17 gene	ENSMUST00000200397,ENSMUST00000064460	Known_LncRNA	3.682394015	3.819012035	3.80572446	3.938468586	3.49616346	2.568672269	2.67961143	2.745109906	2.820276611	2.701555592	3.748352511	2.703045161	-1.04530735	0.00240278	0.05418673
ENSMUST00000151688	ENSMUSG00000084919	Ptprtos	protein tyrosine phosphatase, receptor type T, opposite strand	ENSMUST00000109443,ENSMUST00000109441,ENSMUST00000109442,ENSMUST00000109445	Known_LncRNA	4.566223056	4.181780565	4.568173628	4.42453272	3.996212821	2.921596763	2.412907923	3.739799535	3.39609603	4.036862205	4.347384558	3.301452491	-1.045932067	0.003986358	0.076992077
ENSMUST00000140271	ENSMUSG00000084946	Dlx1as	distal-less homeobox 1, antisense	ENSMUST00000138873,ENSMUST00000148164,ENSMUST00000123858,ENSMUST00000124875,ENSMUST00000139045,ENSMUST00000152711,ENSMUST00000126400,ENSMUST00000037119,ENSMUST00000145444,ENSMUST00000145088,ENSMUST00000037210,ENSMUST00000172629	Known_LncRNA	5.228885905	5.845220703	5.320216062	5.032762757	5.262851608	4.315306986	3.912435869	4.515188677	4.754042562	3.936692264	5.337987407	4.286733272	-1.051254135	9.51E-05	0.005236526
ENSMUST00000143009	ENSMUSG00000086933	4933426K07Rik	RIKEN cDNA 4933426K07 gene	ENSMUST00000066987,ENSMUST00000108846	Known_LncRNA	5.266347327	6.369949537	5.634903979	6.033285139	5.926763647	4.373684927	5.634055897	5.250910455	4.886677475	3.829044867	5.846249926	4.794874724	-1.051375202	0.00565621	0.097051307
MSTRG.11709.1	---	---	---	ENSMUST00000182974,ENSMUST00000161226,ENSMUST00000182575,ENSMUST00000160071,ENSMUST00000161108	Predicted_LncRNA	12.26150488	12.0776265	12.35419188	12.27786691	12.50950324	10.92698032	10.55364682	11.62149507	11.66309595	11.44197976	12.29613868	11.24143958	-1.054699098	2.23E-06	0.000307336
ENSMUST00000129584	ENSMUSG00000085496	4930517E11Rik	RIKEN cDNA 4930517E11 gene	ENSMUST00000103241,ENSMUST00000137172	Known_LncRNA	5.4727309	5.334165598	5.696403737	5.915883926	5.331450542	4.483798897	3.688743563	4.322987559	4.754042562	5.222387055	5.550126941	4.494391927	-1.055735013	0.000388341	0.014696435
ENSMUST00000136672	ENSMUSG00000085265	Nell1os	NEL-like 1, opposite strand	ENSMUST00000151721,ENSMUST00000081872,ENSMUST00000107603	Known_LncRNA	3.152551698	3.470845142	3.099986756	3.352390122	3.611000054	2.755899642	2.412907923	1.945684069	2.158517637	2.105348768	3.337354754	2.275671608	-1.061683146	0.008600783	0.128003066
MSTRG.5478.25	---	---	---	ENSMUST00000115841,ENSMUST00000056416,ENSMUST00000229741,ENSMUST00000230658	Predicted_LncRNA	14.36596658	13.76409308	12.96311154	14.36388226	12.8297154	12.14188068	12.00233111	13.00993758	12.55425502	13.23123385	13.65735377	12.58792765	-1.069426126	0.00125875	0.034228465
ENSMUST00000207994	ENSMUSG00000109121	Gm44644	predicted gene 44644	---	Known_LncRNA	5.266347327	5.712749325	5.570665401	5.31835252	4.607150328	5.117126409	3.423887349	4.018968297	5.120163175	3.447453969	5.29505298	4.22551984	-1.06953314	0.028143648	0.265930739
ENSMUST00000232967	---	---	---	ENSMUST00000169935,ENSMUST00000233983	Known_LncRNA	4.566223056	5.099645204	3.271444286	4.031717426	4.550720986	2.755899642	2.904618936	2.936429222	3.39609603	4.130526364	4.303950192	3.224714039	-1.079236153	0.007878317	0.120956479
MSTRG.4632.1	---	---	---	ENSMUST00000194129,ENSMUST00000068992,ENSMUST00000195826,ENSMUST00000195376,ENSMUST00000193901,ENSMUST00000192221	Predicted_LncRNA	11.4192392	3.181085869	3.099986756	0	4.156057639	3.441651295	2.67961143	3.256499202	3.136725813	3.936692264	4.371273892	3.290236001	-1.081037891	0.042921496	0.340319178
ENSMUST00000127327	ENSMUSG00000084887	Gm11749	predicted gene 11749	ENSMUST00000117731,ENSMUST00000128863,ENSMUST00000120061,ENSMUST00000134774,ENSMUST00000069343,ENSMUST00000017576,ENSMUST00000106278	Known_LncRNA	4.981055522	5.260148572	4.864552893	4.787456737	4.764292771	3.644949271	3.099222222	3.739799535	4.125705208	4.592225216	4.931501299	3.84038029	-1.091121009	0.000408042	0.015253754
ENSMUST00000238482	---	---	---	---	Known_LncRNA	9.247258759	8.105261294	9.444468322	8.218567845	9.322957462	7.453569653	7.906782553	8.76016857	8.215386341	6.52956313	8.867702736	7.773094049	-1.094608687	0.013735525	0.17301866
MSTRG.11708.1	---	---	---	ENSMUST00000182974,ENSMUST00000161226,ENSMUST00000182575,ENSMUST00000160071	Predicted_LncRNA	9.008383971	9.123662999	8.888258629	8.934604234	9.032313045	7.757500637	7.651430821	7.893197907	7.759347547	8.423800141	8.997444576	7.897055411	-1.100389165	3.92E-12	4.34E-09
ENSMUST00000162370	ENSMUSG00000090255	4921534H16Rik	RIKEN cDNA 4921534H16 gene	ENSMUST00000035027,ENSMUST00000162295	Known_LncRNA	8.810206265	9.189947881	8.894832418	8.925520688	8.998431315	7.903342866	7.018841445	8.21275643	7.854202443	8.308287562	8.963787713	7.859486149	-1.104301564	2.39E-06	0.000323754
MSTRG.5465.1	---	---	---	---	Predicted_LncRNA	12.21046478	11.47453645	12.40256548	11.99380088	11.61841353	11.247907	10.55364682	11.23605189	10.53426889	10.53746784	11.93995622	10.82186849	-1.118087734	1.66E-06	0.000241462
ENSMUST00000214085	ENSMUSG00000111115	AC134859.2	---	---	Known_LncRNA	4.151458888	2.331976753	3.099986756	1.607588516	3.909117892	1.793403158	2.085458621	1.536783648	2.414324614	1.678978618	3.020025761	1.901789732	-1.118236029	0.014940976	0.182261994
ENSMUST00000211184	ENSMUSG00000097595	1500002F19Rik	RIKEN cDNA 1500002F19 gene	ENSMUST00000144225,ENSMUST00000084497,ENSMUST00000134784,ENSMUST00000106161,ENSMUST00000129552,ENSMUST00000124096,ENSMUST00000147786,ENSMUST00000138436	Known_LncRNA	1.985355104	2.331976753	1.661763799	1.607588516	4.366842943	1.793403158	1.057531123	1.536783648	0.900057006	1.071080209	2.390705423	1.271771029	-1.118934394	0.025143099	0.24914707
MSTRG.11983.1	---	---	---	ENSMUST00000081542	Predicted_LncRNA	6.046823334	6.334321817	5.239876469	4.986925359	6.547711374	4.855570214	3.912435869	4.787671175	5.52479291	4.454117445	5.831131671	4.706917523	-1.124214148	0.003622405	0.072131444
MSTRG.5843.1	---	---	---	ENSMUST00000159816,ENSMUST00000099667,ENSMUST00000114371	Predicted_LncRNA	9.26124268	4.404272201	4.355881753	4.89063565	4.299945566	3.546878301	4.567344618	4.38994033	4.555793626	4.524823315	5.44239557	4.316956038	-1.125439532	0.004002441	0.077117894
ENSMUST00000212267	ENSMUSG00000110548	Gm45721	predicted gene 45721	ENSMUST00000145849,ENSMUST00000117160,ENSMUST00000148836,ENSMUST00000129548,ENSMUST00000123567,ENSMUST00000142551	Known_LncRNA	4.625083942	4.766974556	4.632520813	4.201874788	3.996212821	4.190947576	3.270668438	2.263917347	3.272231842	3.586171325	4.444533384	3.316787305	-1.127746079	0.004950632	0.088811435
MSTRG.2834.2	---	---	---	ENSMUST00000026658,ENSMUST00000141115,ENSMUST00000106344	Predicted_LncRNA	11.95485973	12.11123717	12.23069032	11.84597535	10.57356849	10.18623947	11.24594963	10.38352224	10.52751214	10.72369852	11.74326621	10.6133844	-1.12988181	8.35E-05	0.004754796
ENSMUST00000235789	---	---	---	---	Known_LncRNA	3.682394015	3.596470758	3.424672232	4.67632633	4.491994314	3.070208608	2.67961143	2.936429222	2.820276611	2.701555592	3.97437153	2.841616293	-1.132755237	0.001546468	0.039626116
MSTRG.3167.2	---	---	---	ENSMUST00000055815,ENSMUST00000119481	Predicted_LncRNA	10.87451044	11.26698296	11.05984107	10.94966942	11.21747328	8.566695096	9.910395303	9.695384676	10.83238211	10.6652317	11.07369543	9.934017777	-1.139677658	0.006813711	0.110048658
MSTRG.5844.1	---	---	---	ENSMUST00000159816,ENSMUST00000231282,ENSMUST00000099667,ENSMUST00000114371	Predicted_LncRNA	14.13098197	5.404569805	6.156457537	3.352390122	4.661455332	5.85113103	6.520969012	6.03672212	5.440980304	4.130526364	6.741170953	5.596065766	-1.145105187	0.028743918	0.26964498
ENSMUST00000205388	ENSMUSG00000108520	Gm44684	predicted gene 44684	ENSMUST00000133551,ENSMUST00000138243,ENSMUST00000108341,ENSMUST00000036453	Known_LncRNA	6.923114851	7.496295893	7.479380566	7.131595494	7.132339086	5.629479422	5.502586227	6.972074978	6.713376429	5.595242662	7.232545178	6.082551944	-1.149993234	0.001759951	0.043474007
ENSMUST00000173609	ENSMUSG00000092448	Gm20387	predicted gene 20387	ENSMUST00000174018,ENSMUST00000071076,ENSMUST00000172951	Known_LncRNA	5.440319365	6.221834422	6.37908691	5.940140915	6.152099795	5.117126409	5.063546049	4.573958032	4.706975387	4.888799408	6.026696282	4.870081057	-1.156615225	4.11E-07	7.95E-05
ENSMUST00000214294	ENSMUSG00000110727	CT025619.1	---	---	Known_LncRNA	4.736056935	3.819012035	4.568173628	4.89063565	4.156057639	4.483798897	1.661171895	3.256499202	3.136725813	3.712712955	4.433987177	3.250181752	-1.183805425	0.034298696	0.300355078
ENSMUST00000231421	---	---	---	ENSMUST00000221173,ENSMUST00000202645	Known_LncRNA	3.441661026	2.331976753	2.905368889	2.349037041	2.724490981	2.353471951	2.085458621	1.536783648	1.847363248	0	2.750506938	1.564615494	-1.185891444	0.039609908	0.326049092
ENSMUST00000186234	ENSMUSG00000052629	Gm9885	predicted gene 9885	ENSMUST00000206268,ENSMUST00000205700,ENSMUST00000039438,ENSMUST00000206949,ENSMUST00000206849,ENSMUST00000195262,ENSMUST00000039431,ENSMUST00000193002,ENSMUST00000155795,ENSMUST00000206091	Known_LncRNA	0.990253273	1.006288609	6.826924928	1.017002692	0.952242879	0.865606347	1.057531123	0.964017536	0.900057006	1.071080209	2.158542476	0.971658444	-1.186884032	0.009059891	0.132438683
ENSMUST00000217349	ENSMUSG00000111649	AC126806.1	---	---	Known_LncRNA	6.068192663	5.012159388	6.089264349	5.077188541	5.115017479	4.5358566	4.193918861	4.453923265	3.714350606	4.524823315	5.472364484	4.284574529	-1.187789955	0.00013895	0.007043415
ENSMUST00000146250	ENSMUSG00000085403	Gm13068	predicted gene 13068	ENSMUST00000105686	Known_LncRNA	4.981055522	5.056565343	5.358768144	5.077188541	5.519609891	4.634654491	3.688743563	3.256499202	5.008138594	3.447453969	5.198637488	4.007097964	-1.191539525	0.00507635	0.090256615
ENSMUST00000206950	ENSMUSG00000108311	Gm44737	predicted gene 44737	---	Known_LncRNA	4.440766724	4.471413454	4.355881753	3.490198085	4.366842943	1.793403158	2.67961143	3.633293515	2.820276611	4.130526364	4.225020592	3.011422216	-1.213598376	0.014130059	0.175975601
ENSMUST00000200133	ENSMUSG00000104781	Gm43303	predicted gene 43303	---	Known_LncRNA	2.98289977	2.331976753	3.563177134	3.029624487	3.611000054	2.100446632	2.904618936	2.263917347	2.158517637	0	3.10373564	1.88550011	-1.218235529	0.03353321	0.296459005
ENSMUST00000191414	ENSMUSG00000100789	Gm29508	predicted gene 29508	ENSMUST00000189885,ENSMUST00000179363,ENSMUST00000191218	Known_LncRNA	4.981055522	4.099277549	4.194737089	3.731674427	4.661455332	3.328141148	2.412907923	4.515188677	2.158517637	3.122182558	4.333639984	3.107387589	-1.226252395	0.030724035	0.280531643
ENSMUST00000235814	---	---	---	ENSMUST00000025562,ENSMUST00000237725,ENSMUST00000238129,ENSMUST00000237147	Known_LncRNA	0.990253273	1.006288609	1.661763799	2.025429479	1.520928449	0	0	0	0	1.071080209	1.440932722	0.214216042	-1.22671668	0.036678907	0.312385547
MSTRG.4895.1	---	---	---	---	Predicted_LncRNA	4.935271676	4.535568496	5.994509648	4.732961312	5.035002035	3.904560239	2.412907923	5.016774551	4.052286762	3.712712955	5.046662633	3.819848486	-1.226814147	0.016835436	0.196110037
ENSMUST00000231793	---	---	---	---	Known_LncRNA	4.303352655	4.596991686	4.809948886	5.940140915	3.909117892	3.546878301	2.412907923	3.518293534	4.262202672	3.586171325	4.711910407	3.465290751	-1.246619656	0.005107799	0.09070893
ENSMUST00000236423	---	---	---	ENSMUST00000236460,ENSMUST00000025462	Known_LncRNA	6.302614485	6.352245654	6.11201158	7.033546259	6.798512596	5.338462037	5.197122277	5.250910455	5.25716182	5.305066046	6.519786115	5.269744527	-1.250041588	4.35E-09	1.84E-06
ENSMUST00000151637	ENSMUSG00000052125	F730043M19Rik	RIKEN cDNA F730043M19 gene	ENSMUST00000077456,ENSMUST00000110824,ENSMUST00000146040,ENSMUST00000136644,ENSMUST00000130740,ENSMUST00000125192	Known_LncRNA	5.150912173	5.943082403	5.396316784	5.647835091	5.331450542	3.736775838	3.423887349	4.453923265	5.351996698	4.218478518	5.493919399	4.237012334	-1.256907065	0.002439803	0.054767855
MSTRG.4181.1	---	---	---	ENSMUST00000142917,ENSMUST00000022264,ENSMUST00000148113	Predicted_LncRNA	9.419260477	11.16609647	8.510001509	9.072662795	10.98504598	8.049281193	7.220593369	9.284780583	8.137653468	10.16798276	9.830613446	8.572058275	-1.258555172	0.042690479	0.339495284
ENSMUST00000172721	ENSMUSG00000092581	Gm3211	predicted gene 3211	ENSMUST00000217264,ENSMUST00000093811,ENSMUST00000239133,ENSMUST00000172973	Known_LncRNA	2.56868118	1.006288609	2.086120242	1.607588516	0	0	0	0.964017536	0	0	1.453735709	0.192803507	-1.260932202	0.042103139	0.336740871
ENSMUST00000196668	ENSMUSG00000105811	Gm42707	predicted gene 42707	---	Known_LncRNA	4.069061034	3.71202813	2.905368889	2.836380869	3.083898713	2.568672269	0	1.945684069	2.631532328	3.122182558	3.321347527	2.053614245	-1.267733282	0.03935841	0.324952831
ENSMUST00000210742	ENSMUSG00000109907	Gm45321	predicted gene 45321	---	Known_LncRNA	3.682394015	3.596470758	2.905368889	3.352390122	3.49616346	2.353471951	3.099222222	0.964017536	2.158517637	2.105348768	3.406557449	2.136115623	-1.270441826	0.00623408	0.103799937
ENSMUST00000235158	---	---	---	---	Known_LncRNA	4.839100152	4.333853109	4.632520813	4.67632633	4.229794701	3.328141148	2.085458621	3.393326454	3.136725813	4.218478518	4.542319021	3.232426111	-1.30989291	0.000609779	0.020305208
MSTRG.13029.1	---	---	---	---	Predicted_LncRNA	6.228626857	3.918607247	5.358768144	5.032762757	5.519609891	4.771218473	3.099222222	3.633293515	2.987160352	4.888799408	5.211674979	3.875938794	-1.335736185	0.011986157	0.158855971
ENSMUST00000149226	ENSMUSG00000085629	Gm11697	predicted gene 11697	ENSMUST00000020948,ENSMUST00000106669	Known_LncRNA	4.303352655	3.71202813	3.80572446	3.352390122	3.611000054	2.755899642	3.423887349	0	2.414324614	3.447453969	3.756899084	2.408313115	-1.348585969	0.035983662	0.308876096
ENSMUST00000132211	ENSMUSG00000087355	Gm13187	predicted gene 13187	ENSMUST00000091497,ENSMUST00000239018,ENSMUST00000147156,ENSMUST00000175669,ENSMUST00000176803,ENSMUST00000177457	Known_LncRNA	5.068482178	5.141475883	5.537440638	5.96399679	4.764292771	3.736775838	3.270668438	4.38994033	3.714350606	4.592225216	5.295137652	3.940792086	-1.354345566	7.35E-05	0.004322856
ENSMUST00000099324	ENSMUSG00000074776	Gm10754	predicted gene 10754	ENSMUST00000105285,ENSMUST00000020094	Known_LncRNA	1.985355104	4.596991686	4.277558174	2.349037041	1.520928449	1.402837102	1.661171895	0.964017536	1.450105041	2.434033968	2.945974091	1.582433108	-1.363540983	0.009982432	0.141373368
ENSMUST00000234591	---	---	---	ENSMUST00000234131	Known_LncRNA	3.682394015	4.25981963	4.194737089	4.031717426	3.371389311	3.328141148	3.099222222	0	2.631532328	3.586171325	3.908011494	2.529013404	-1.37899809	0.03042347	0.278902161
ENSMUST00000209959	ENSMUSG00000110424	1700012D14Rik	RIKEN cDNA 1700012D14 gene	---	Known_LncRNA	0.990253273	1.006288609	2.086120242	1.017002692	2.724490981	0.865606347	0	0	0	0	1.564831159	0.173121269	-1.39170989	0.020133162	0.218987756
ENSMUST00000234548	---	---	---	---	Known_LncRNA	0	3.010987141	0	2.025429479	1.927758096	0	0	0	0	0	1.392834943	0	-1.392834943	0.04846217	0.365085811
ENSMUST00000193106	ENSMUSG00000097797	Gm26901	predicted gene, 26901	---	Known_LncRNA	3.567042896	3.010987141	3.271444286	3.838773542	3.234793345	0	2.085458621	2.263917347	2.158517637	3.447453969	3.384608242	1.991069515	-1.393538727	0.033741263	0.297499382
ENSMUST00000208362	ENSMUSG00000097585	E230029C05Rik	RIKEN cDNA E230029C05 gene	---	Known_LncRNA	4.839100152	5.89498117	1.057980858	5.891212104	1.927758096	2.353471951	1.057531123	3.93177944	1.450105041	3.829044867	3.922206476	2.524386484	-1.397819992	0.038501612	0.321192008
ENSMUST00000180616	ENSMUSG00000097885	5031434O11Rik	RIKEN cDNA 5031434O11 gene	ENSMUST00000037141	Known_LncRNA	0.990253273	2.81811867	4.106870352	3.029624487	0.952242879	0.865606347	1.057531123	0.964017536	0.900057006	1.071080209	2.379421932	0.971658444	-1.407763488	0.007064708	0.112621657
ENSMUST00000156974	ENSMUSG00000087174	5530601H04Rik	RIKEN cDNA 5530601H04 gene	---	Known_LncRNA	2.98289977	2.595428338	3.099986756	3.731674427	5.632665927	2.353471951	2.412907923	3.518293534	0	2.701555592	3.608531043	2.1972458	-1.411285244	0.042211528	0.337246275
ENSMUST00000146801	ENSMUSG00000087368	BC065397	cDNA sequence BC065397	ENSMUST00000169418,ENSMUST00000155207,ENSMUST00000113097,ENSMUST00000080411,ENSMUST00000033797,ENSMUST00000113095,ENSMUST00000018739,ENSMUST00000164609,ENSMUST00000136650,ENSMUST00000137979,ENSMUST00000166930,ENSMUST00000152150,ENSMUST00000131923,ENSMUST00000166478,ENSMUST00000135731,ENSMUST00000137605	Known_LncRNA	2.98289977	2.595428338	1.661763799	4.839968393	2.724490981	0.865606347	1.057531123	1.536783648	2.158517637	2.105348768	2.960910256	1.544757505	-1.416152751	0.008766502	0.129677496
ENSMUST00000225579	ENSMUSG00000114752	AC138329.2	---	ENSMUST00000021802,ENSMUST00000119341,ENSMUST00000225824	Known_LncRNA	1.985355104	4.181780565	3.271444286	3.029624487	3.611000054	0.865606347	2.085458621	1.945684069	2.414324614	1.678978618	3.215840899	1.798010454	-1.417830445	0.003918225	0.076202158
ENSMUST00000131057	ENSMUSG00000041674	BC006965	cDNA sequence BC006965	---	Known_LncRNA	4.625083942	2.331976753	3.80572446	4.031717426	3.996212821	1.402837102	3.099222222	2.263917347	2.820276611	2.105348768	3.75814308	2.33832041	-1.41982267	0.002585983	0.056985968
ENSMUST00000216389	ENSMUSG00000111199	AC161595.1	---	---	Known_LncRNA	4.440766724	2.595428338	2.905368889	3.731674427	4.366842943	2.921596763	3.099222222	2.263917347	2.631532328	0	3.608016264	2.183253732	-1.424762532	0.020270134	0.219687663
ENSMUST00000222199	ENSMUSG00000113735	AC102435.2	---	---	Known_LncRNA	0	2.009422663	2.086120242	3.029624487	0	0	0	0	0	0	1.425033479	0	-1.425033479	0.049318151	0.368754405
ENSMUST00000203833	ENSMUSG00000107419	Gm38839	predicted gene, 38839	---	Known_LncRNA	0	2.595428338	0	2.349037041	2.244738971	0	0	0	0	0	1.43784087	0	-1.43784087	0.041716467	0.335036869
ENSMUST00000197486	ENSMUSG00000105076	A930003O13Rik	RIKEN cDNA A930003O13 gene	---	Known_LncRNA	5.565812961	5.597252079	5.396316784	6.318781099	6.22603432	4.855570214	4.012491169	3.93177944	3.714350606	5.383262537	5.820839449	4.379490793	-1.441348656	0.000246583	0.010570114
ENSMUST00000227063	---	---	---	ENSMUST00000141737,ENSMUST00000105895,ENSMUST00000033388,ENSMUST00000093964,ENSMUST00000128057,ENSMUST00000147460	Known_LncRNA	7.496247695	7.279255324	7.847917386	6.940419448	7.225406636	5.699621854	6.08841156	6.682694161	5.440980304	5.659504049	7.357849298	5.914242386	-1.443606912	3.06E-07	6.29E-05
MSTRG.888.1	---	---	---	ENSMUST00000191719,ENSMUST00000239155,ENSMUST00000238506,ENSMUST00000192146,ENSMUST00000239149	Predicted_LncRNA	7.928887207	7.949136861	7.920587908	7.808441807	7.990682845	7.210981534	5.279762196	7.156431613	6.453089053	6.181209577	7.919547326	6.456294795	-1.463252531	4.62E-05	0.003062211
ENSMUST00000211881	ENSMUSG00000110667	Gm45720	predicted gene 45720	ENSMUST00000145849,ENSMUST00000117160,ENSMUST00000148836,ENSMUST00000129548,ENSMUST00000123567,ENSMUST00000142551	Known_LncRNA	3.981670534	4.181780565	4.106870352	3.490198085	3.234793345	2.353471951	1.661171895	1.536783648	2.414324614	3.586171325	3.799062576	2.310384686	-1.488677889	0.00249367	0.05558683
ENSMUST00000168682	ENSMUSG00000086539	Gm16759	predicted gene, 16759	ENSMUST00000163624,ENSMUST00000080527,ENSMUST00000163982,ENSMUST00000171243,ENSMUST00000042322	Known_LncRNA	1.985355104	3.470845142	2.905368889	1.607588516	2.724490981	1.402837102	0	0.964017536	0.900057006	1.678978618	2.538729726	0.989178053	-1.549551674	0.005326833	0.09323606
ENSMUST00000181725	ENSMUSG00000060424	Pantr1	POU domain, class 3, transcription factor 3 adjacent noncoding transcript 1	ENSMUST00000054883	Known_LncRNA	3.981670534	3.010987141	2.086120242	2.025429479	2.724490981	0.865606347	1.661171895	0.964017536	1.450105041	1.071080209	2.765739676	1.202396205	-1.56334347	0.002208012	0.050965047
MSTRG.15306.1	---	---	---	ENSMUST00000034766,ENSMUST00000174296	Predicted_LncRNA	11.6497743	11.7906235	12.1699946	11.45322868	11.85707222	11.3312842	8.819955163	10.67283249	11.00160986	9.273012989	11.78413866	10.21973894	-1.56439972	0.002255921	0.051807137
ENSMUST00000208399	ENSMUSG00000109186	Gm34821	predicted gene, 34821	ENSMUST00000178946,ENSMUST00000207995,ENSMUST00000170954,ENSMUST00000049333,ENSMUST00000207358,ENSMUST00000208260,ENSMUST00000208555,ENSMUST00000179842	Known_LncRNA	0	0	2.905368889	2.025429479	2.915358092	0	0	0	0	0	1.569231292	0	-1.569231292	0.038153947	0.319660333
ENSMUST00000197573	ENSMUSG00000105664	Gm42797	predicted gene 42797	---	Known_LncRNA	2.56868118	1.593341236	1.661763799	2.025429479	0	0	0	0	0	0	1.569843139	0	-1.569843139	0.009756109	0.138977063
ENSMUST00000227476	---	---	---	---	Known_LncRNA	2.79060571	0	0	2.349037041	2.724490981	0	0	0	0	0	1.572826747	0	-1.572826747	0.034040643	0.29898493
ENSMUST00000220694	ENSMUSG00000113772	AC165254.1	---	---	Known_LncRNA	2.79060571	2.81811867	2.680341878	1.607588516	1.520928449	0	2.085458621	0	1.450105041	0	2.283516645	0.707112732	-1.576403912	0.030359003	0.27853931
ENSMUST00000235022	---	---	---	ENSMUST00000173447,ENSMUST00000174560,ENSMUST00000025003	Known_LncRNA	1.571952176	1.006288609	1.661763799	5.788075918	5.858666872	1.402837102	0	2.745109906	2.158517637	1.678978618	3.177349475	1.597088653	-1.580260822	0.012207137	0.160799712
ENSMUST00000146929	ENSMUSG00000084806	Gm15232	predicted gene 15232	---	Known_LncRNA	1.985355104	3.010987141	0	0	2.915358092	0	0	0	0	0	1.582340067	0	-1.582340067	0.035840454	0.308345825
ENSMUST00000201713	ENSMUSG00000107112	Gm36241	predicted gene, 36241	---	Known_LncRNA	0	3.181085869	0	2.025429479	2.724490981	0	0	0	0	0	1.586201266	0	-1.586201266	0.036649565	0.312269268
ENSMUST00000210658	ENSMUSG00000109783	Gm45338	predicted gene 45338	ENSMUST00000229152,ENSMUST00000089883,ENSMUST00000230040,ENSMUST00000209422,ENSMUST00000229619	Known_LncRNA	4.625083942	0	5.016962086	3.838773542	3.909117892	3.204931533	0	2.263917347	1.847363248	2.105348768	3.477987492	1.884312179	-1.593675313	0.021408199	0.227268449
ENSMUST00000208808	ENSMUSG00000109532	Gm42397	predicted gene, 42397	---	Known_LncRNA	0	2.009422663	0	2.025429479	3.996212821	0	0	0	0	0	1.606212993	0	-1.606212993	0.044645446	0.348483146
ENSMUST00000142751	ENSMUSG00000086514	Gm11747	predicted gene 11747	ENSMUST00000133558,ENSMUST00000106286,ENSMUST00000124861,ENSMUST00000017590	Known_LncRNA	0	2.009422663	2.086120242	3.352390122	2.244738971	0	1.661171895	0	0	0	1.9385344	0.332234379	-1.606300021	0.034461397	0.301257172
ENSMUST00000129337	ENSMUSG00000086193	Gm11508	predicted gene 11508	ENSMUST00000172186,ENSMUST00000107920,ENSMUST00000139129,ENSMUST00000132983,ENSMUST00000171976,ENSMUST00000134824,ENSMUST00000079866	Known_LncRNA	1.985355104	2.595428338	0	3.200014848	1.927758096	0	1.661171895	0	0	0	1.941711277	0.332234379	-1.609476898	0.03071589	0.280525931
ENSMUST00000219170	ENSMUSG00000112874	AC115805.2	---	---	Known_LncRNA	1.571952176	2.595428338	0	2.025429479	1.927758096	0	0	0	0	0	1.624113618	0	-1.624113618	0.006628584	0.108211441
ENSMUST00000221127	ENSMUSG00000113608	AC157494.1	---	ENSMUST00000221540,ENSMUST00000221176,ENSMUST00000220606,ENSMUST00000220990,ENSMUST00000221098,ENSMUST00000040500	Known_LncRNA	4.151458888	3.333227928	2.413610946	2.613190007	3.083898713	2.100446632	2.904618936	0	2.414324614	0	3.119077296	1.483878036	-1.63519926	0.040878164	0.331272208
ENSMUST00000230580	---	---	---	---	Known_LncRNA	1.985355104	2.331976753	2.905368889	3.200014848	2.915358092	0	1.057531123	1.945684069	0	2.105348768	2.667614737	1.021712792	-1.645901945	0.010308747	0.144386962
ENSMUST00000210956	ENSMUSG00000109870	Gm35850	predicted gene, 35850	---	Known_LncRNA	2.98289977	3.71202813	4.809948886	4.787456737	2.50446578	1.793403158	2.67961143	3.105322233	2.987160352	0	3.759359861	2.113099435	-1.646260426	0.013498755	0.171026564
MSTRG.5476.1	---	---	---	---	Predicted_LncRNA	2.98289977	6.438669376	2.905368889	0	3.611000054	2.921596763	2.67961143	0	0	2.105348768	3.187587618	1.541311392	-1.646276225	0.049598411	0.369541513
ENSMUST00000139351	ENSMUSG00000085785	Sox5os3	SRY (sex determining region Y)-box 5, opposite strand 3	ENSMUST00000141102,ENSMUST00000149451	Known_LncRNA	4.736056935	3.181085869	4.632520813	4.201874788	3.996212821	3.070208608	2.904618936	2.936429222	0	3.586171325	4.149550245	2.499485618	-1.650064627	0.007777852	0.119964651
MSTRG.16309.1	---	---	---	---	Predicted_LncRNA	6.72209127	7.110490797	7.683001202	5.96399679	6.39581986	4.254466829	4.567344618	7.067196075	5.25716182	4.454117445	6.775079984	5.120057358	-1.655022626	0.020814849	0.223363488
ENSMUST00000123535	ENSMUSG00000054944	5330416C01Rik	RIKEN cDNA 5330416C01 gene	---	Known_LncRNA	1.985355104	2.331976753	2.086120242	2.613190007	3.083898713	1.402837102	0	0.964017536	1.450105041	0	2.420108164	0.763391936	-1.656716228	0.00527706	0.092719894
MSTRG.13331.1	---	---	---	ENSMUST00000156166	Predicted_LncRNA	0.990253273	0	5.503432647	4.031717426	3.234793345	1.402837102	1.057531123	0.964017536	0.900057006	1.071080209	2.752039338	1.079104595	-1.672934743	0.00388587	0.07579681
ENSMUST00000161005	ENSMUSG00000053332	Gas5	growth arrest specific 5	ENSMUST00000161748,ENSMUST00000035430,ENSMUST00000177003,ENSMUST00000160759,ENSMUST00000172044,ENSMUST00000162654,ENSMUST00000162226,ENSMUST00000160056,ENSMUST00000171748,ENSMUST00000159250,ENSMUST00000163079	Known_LncRNA	2.98289977	3.181085869	0	0	2.244738971	0	0	0	0	0	1.681744922	0	-1.681744922	0.030862133	0.281287733
ENSMUST00000066220	ENSMUSG00000106943	Dancr	differentiation antagonizing non-protein coding RNA	---	Known_LncRNA	6.708546474	3.333227928	6.199575047	3.200014848	2.915358092	2.755899642	3.270668438	0.964017536	3.39609603	3.447453969	4.471344478	2.766827123	-1.704517355	0.004038131	0.077616999
ENSMUST00000133494	ENSMUSG00000086288	Gm15265	predicted gene 15265	ENSMUST00000138209,ENSMUST00000146169,ENSMUST00000167008,ENSMUST00000126222,ENSMUST00000147022,ENSMUST00000107251,ENSMUST00000019482,ENSMUST00000133166,ENSMUST00000137799,ENSMUST00000125476,ENSMUST00000072287,ENSMUST00000133297	Known_LncRNA	3.567042896	5.740234596	5.396316784	4.986925359	5.364564375	3.823105816	3.099222222	2.745109906	3.136725813	3.712712955	5.011016802	3.303375342	-1.70764146	1.83E-05	0.001514229
ENSMUST00000232302	---	---	---	ENSMUST00000068860,ENSMUST00000149797,ENSMUST00000023405,ENSMUST00000099646	Known_LncRNA	4.229403861	4.966343098	4.632520813	5.242357326	3.996212821	3.736775838	3.423887349	4.018968297	0	3.293965914	4.613367584	2.89471948	-1.718648104	0.013309785	0.16953365
ENSMUST00000222118	ENSMUSG00000113716	AC131104.1	---	---	Known_LncRNA	1.571952176	0	3.099986756	2.025429479	1.927758096	0	0	0	0	0	1.725025302	0	-1.725025302	0.00622199	0.103644886
MSTRG.13198.10	---	---	---	---	Predicted_LncRNA	8.338052292	8.221961075	8.522790528	7.223403008	6.22603432	6.212712766	6.503880282	5.420628049	5.382271835	6.26621322	7.706448245	5.95714123	-1.749307014	9.12E-06	0.000897619
MSTRG.7769.36	---	---	---	ENSMUST00000137733,ENSMUST00000002176,ENSMUST00000182404	Predicted_LncRNA	6.110004566	6.034725486	6.880901981	6.541234735	5.858666872	4.727118026	3.099222222	4.453923265	5.120163175	5.264318748	6.285106728	4.532949087	-1.752157641	8.07E-06	0.000817821
ENSMUST00000222465	ENSMUSG00000113507	CT010456.2	---	---	Known_LncRNA	0.990253273	1.593341236	1.661763799	2.025429479	2.50446578	0	0	0	0	0	1.755050713	0	-1.755050713	0.002318035	0.052815032
ENSMUST00000136542	ENSMUSG00000085501	Gm11772	predicted gene 11772	ENSMUST00000044985,ENSMUST00000122148,ENSMUST00000118987,ENSMUST00000142439	Known_LncRNA	2.56868118	3.181085869	3.424672232	2.613190007	2.915358092	1.793403158	1.661171895	0	0	2.434033968	2.940597476	1.177721804	-1.762875672	0.004868924	0.087915529
ENSMUST00000141649	ENSMUSG00000085070	Gm13211	predicted gene 13211	---	Known_LncRNA	2.306301567	2.331976753	2.680341878	2.025429479	2.724490981	0.865606347	0	0	2.158517637	0	2.413708132	0.604824797	-1.808883335	0.012166178	0.160462796
ENSMUST00000235289	---	---	---	ENSMUST00000059295,ENSMUST00000235680,ENSMUST00000128114,ENSMUST00000048197,ENSMUST00000117462	Known_LncRNA	4.373695127	4.099277549	3.563177134	0	0	0.865606347	1.057531123	0.964017536	0	0	2.407229962	0.577431001	-1.829798961	0.015286161	0.184840998
MSTRG.6965.1	---	---	---	ENSMUST00000193777,ENSMUST00000192512,ENSMUST00000070797,ENSMUST00000194544,ENSMUST00000192503,ENSMUST00000193839,ENSMUST00000115661,ENSMUST00000193984,ENSMUST00000193389,ENSMUST00000192447,ENSMUST00000115658,ENSMUST00000195590,ENSMUST00000115659,ENSMUST00000194691,ENSMUST00000192295,ENSMUST00000115657,ENSMUST00000192631,ENSMUST00000047614,ENSMUST00000115662,ENSMUST00000194751,ENSMUST00000193856,…	Predicted_LncRNA	3.152551698	2.595428338	2.905368889	6.223174088	2.915358092	1.402837102	1.661171895	0.964017536	2.158517637	2.434033968	3.558376221	1.724115628	-1.834260593	0.001356198	0.036140727
ENSMUST00000235159	---	---	---	ENSMUST00000036407,ENSMUST00000237170	Known_LncRNA	5.565812961	6.221834422	4.106870352	6.337165052	5.948766553	3.070208608	4.49999463	3.93177944	4.19556764	3.293965914	5.636089868	3.798303246	-1.837786622	1.21E-05	0.001111381
MSTRG.14997.1	---	---	---	ENSMUST00000150098,ENSMUST00000126673,ENSMUST00000073822,ENSMUST00000115243	Predicted_LncRNA	13.70676631	12.97490217	13.90079985	13.89324281	14.14469	13.0847029	10.50294382	11.30706249	13.23161353	11.2628842	13.72408023	11.87784139	-1.846238839	0.001805354	0.044243824
ENSMUST00000127600	ENSMUSG00000086641	Gm13663	predicted gene 13663	ENSMUST00000133124	Known_LncRNA	2.306301567	1.593341236	4.013303061	2.613190007	3.234793345	0	0	0	2.414324614	2.105348768	2.752185843	0.903934676	-1.848251167	0.037308612	0.315601929
ENSMUST00000232083	---	---	---	---	Known_LncRNA	2.306301567	4.099277549	0	0	3.909117892	0	0	0	0	1.071080209	2.062939402	0.214216042	-1.84872336	0.033866904	0.29802649
ENSMUST00000197496	ENSMUSG00000097626	4921504A21Rik	RIKEN cDNA 4921504A21 gene	ENSMUST00000199384,ENSMUST00000200518,ENSMUST00000197354,ENSMUST00000197443,ENSMUST00000088516	Known_LncRNA	5.302860584	5.740234596	2.413610946	4.031717426	4.491994314	2.921596763	0	4.515188677	2.158517637	2.927144646	4.396083573	2.504489544	-1.891594029	0.034316574	0.300418324
ENSMUST00000132007	ENSMUSG00000073145	Gm12000	predicted gene 12000	ENSMUST00000076700,ENSMUST00000048122,ENSMUST00000018798,ENSMUST00000126058,ENSMUST00000141436,ENSMUST00000065433	Known_LncRNA	1.985355104	3.010987141	2.680341878	2.025429479	3.717365925	1.793403158	0	0	2.158517637	0	2.683895906	0.790384159	-1.893511747	0.013747868	0.173103821
ENSMUST00000126516	ENSMUSG00000073652	Apol7d	apolipoprotein L 7d	ENSMUST00000188674,ENSMUST00000190780,ENSMUST00000187938,ENSMUST00000186879,ENSMUST00000186736,ENSMUST00000055226,ENSMUST00000188894,ENSMUST00000186940,ENSMUST00000186129,ENSMUST00000189821	Known_LncRNA	2.306301567	2.009422663	2.680341878	0	2.50446578	0	0	0	0	0	1.900106378	0	-1.900106378	0.002180332	0.050565994
ENSMUST00000235808	---	---	---	---	Known_LncRNA	2.56868118	3.010987141	2.680341878	1.607588516	2.50446578	1.402837102	0	0	1.450105041	0	2.474412899	0.570588429	-1.903824471	0.002326587	0.05291627
ENSMUST00000143332	ENSMUSG00000044125	9530080O11Rik	RIKEN cDNA 9530080O11 gene	ENSMUST00000107083,ENSMUST00000030306,ENSMUST00000125627	Known_LncRNA	4.373695127	2.595428338	3.424672232	3.838773542	3.083898713	1.402837102	2.412907923	2.524483273	1.450105041	0	3.46329359	1.558066668	-1.905226922	0.00084366	0.025541201
ENSMUST00000156364	ENSMUSG00000084995	Lyzl4os	lysozyme-like 4, opposite strand	ENSMUST00000213757,ENSMUST00000125075,ENSMUST00000120918,ENSMUST00000214592,ENSMUST00000077706	Known_LncRNA	3.304336296	2.595428338	4.013303061	3.490198085	2.244738971	1.402837102	1.661171895	2.936429222	0	0	3.12960095	1.200087644	-1.929513306	0.014730853	0.180822108
ENSMUST00000123473	ENSMUSG00000086128	St8sia3os	ST8 alpha-N-acetyl-neuraminide alpha-2,8-sialyltransferase 3, opposite strand	ENSMUST00000237474,ENSMUST00000237770,ENSMUST00000025477,ENSMUST00000129518,ENSMUST00000139622,ENSMUST00000134064	Known_LncRNA	4.625083942	5.012159388	4.753196618	3.615982617	4.299945566	2.568672269	2.085458621	0	4.262202672	3.712712955	4.461273626	2.525809303	-1.935464323	0.025541642	0.251338382
ENSMUST00000175871	ENSMUSG00000093765	Gm20658	predicted gene 20658	ENSMUST00000011315,ENSMUST00000176078,ENSMUST00000176433,ENSMUST00000177199	Known_LncRNA	2.56868118	2.009422663	0	2.613190007	2.50446578	0	0	0	0	0	1.939151926	0	-1.939151926	0.001648459	0.041462368
ENSMUST00000214727	ENSMUSG00000110767	AC134859.1	---	---	Known_LncRNA	3.682394015	2.595428338	4.355881753	4.491719319	2.244738971	0.865606347	3.423887349	0.964017536	2.414324614	0	3.474032479	1.533567169	-1.94046531	0.024559795	0.245732794
ENSMUST00000097289	ENSMUSG00000073374	C030034I22Rik	RIKEN cDNA C030034I22 gene	---	Known_LncRNA	6.946382069	6.421793847	6.682425306	6.827922137	6.6851236	3.328141148	4.012491169	6.077914286	3.714350606	6.5466552	6.712729392	4.735910482	-1.97681891	0.016514522	0.19381056
ENSMUST00000198925	ENSMUSG00000104681	Gm43001	predicted gene 43001	---	Known_LncRNA	3.682394015	4.404272201	3.271444286	2.349037041	2.915358092	1.402837102	0	0	2.631532328	2.701555592	3.324501127	1.347185004	-1.977316123	0.01163637	0.155937389
ENSMUST00000181729	ENSMUSG00000097413	A830052D11Rik	RIKEN cDNA A830052D11 gene	ENSMUST00000234857,ENSMUST00000091967,ENSMUST00000025239,ENSMUST00000234496	Known_LncRNA	3.789201125	4.25981963	3.099986756	4.201874788	2.244738971	0	0	2.745109906	3.272231842	1.678978618	3.519124254	1.539264073	-1.979860181	0.035573624	0.307004573
ENSMUST00000154566	ENSMUSG00000085454	Grip1os3	glutamate receptor interacting protein 1, opposite strand 3	ENSMUST00000147356,ENSMUST00000077871,ENSMUST00000041962	Known_LncRNA	3.441661026	0	2.680341878	3.029624487	2.724490981	0	0	1.945684069	0	0	2.375223674	0.389136814	-1.986086861	0.023181851	0.238102736
ENSMUST00000223513	ENSMUSG00000113186	AC159239.1	---	---	Known_LncRNA	0	0	1.057980858	4.491719319	4.491994314	0	0	0	0	0	2.008338898	0	-2.008338898	0.047560039	0.360730075
ENSMUST00000129065	ENSMUSG00000085271	E130006D01Rik	RIKEN cDNA E130006D01 gene	ENSMUST00000180627	Known_LncRNA	3.152551698	2.009422663	3.099986756	3.490198085	2.915358092	0	0	2.936429222	0	1.678978618	2.933503459	0.923081568	-2.010421891	0.041333673	0.333325889
ENSMUST00000210839	ENSMUSG00000109841	E330011O21Rik	RIKEN cDNA E330011O21 gene	---	Known_LncRNA	3.567042896	3.596470758	1.661763799	3.615982617	4.491994314	1.793403158	1.661171895	1.536783648	1.847363248	0	3.386650877	1.36774439	-2.018906487	0.000210035	0.009471313
ENSMUST00000191393	ENSMUSG00000097022	BC001981	cDNA sequence BC001981	ENSMUST00000109379,ENSMUST00000022145,ENSMUST00000152286,ENSMUST00000038104,ENSMUST00000132053,ENSMUST00000163097,ENSMUST00000129014,ENSMUST00000151821	Known_LncRNA	3.304336296	3.596470758	2.413610946	3.615982617	0	0.865606347	0	0	1.847363248	0	2.586080123	0.542593919	-2.043486204	0.009002394	0.131934663
ENSMUST00000217430	ENSMUSG00000111761	AC112680.3	---	---	Known_LncRNA	1.985355104	1.593341236	3.563177134	0	4.156057639	0	0	0	0	1.071080209	2.259586223	0.214216042	-2.045370181	0.005987624	0.100775756
ENSMUST00000236155	---	---	---	---	Known_LncRNA	2.98289977	3.71202813	3.689541968	3.615982617	2.915358092	1.402837102	2.904618936	2.263917347	0	0	3.383162115	1.314274677	-2.068887438	0.003028583	0.063572969
ENSMUST00000050754	ENSMUSG00000047828	A730018C14Rik	RIKEN cDNA A730018C14 gene	---	Known_LncRNA	4.151458888	3.596470758	0	4.119303286	3.371389311	2.353471951	0	2.524483273	0	0	3.047724449	0.975591045	-2.072133404	0.044533075	0.347969833
ENSMUST00000125317	ENSMUSG00000085333	1700030A11Rik	RIKEN cDNA 1700030A11 gene	ENSMUST00000228025,ENSMUST00000062357	Known_LncRNA	0	3.181085869	2.680341878	2.349037041	2.244738971	0	0	0	0	0	2.091040752	0	-2.091040752	0.0012983	0.034955723
ENSMUST00000210201	ENSMUSG00000086095	Gm15328	predicted gene 15328	---	Known_LncRNA	4.887987127	5.056565343	5.969815596	5.459294801	6.012830756	5.150901758	4.429345887	0	2.414324614	4.656618191	5.477298725	3.33023809	-2.147060635	0.049105712	0.367794669
ENSMUST00000215648	ENSMUSG00000110784	AC164881.1	---	---	Known_LncRNA	3.981670534	2.331976753	2.413610946	3.352390122	1.927758096	0	0	0.964017536	2.158517637	0	2.80148129	0.624507035	-2.176974255	0.003541414	0.070995742
MSTRG.14455.1	---	---	---	ENSMUST00000122053,ENSMUST00000121390,ENSMUST00000130507,ENSMUST00000144879,ENSMUST00000238337,ENSMUST00000215756,ENSMUST00000238701,ENSMUST00000153691	Predicted_LncRNA	9.011145039	6.870423196	4.568173628	4.031717426	6.77407398	3.981660495	3.562384872	4.178971405	4.052286762	4.524823315	6.251106654	4.06002537	-2.191081284	4.36E-05	0.002938637
MSTRG.12454.10	---	---	---	ENSMUST00000174018,ENSMUST00000071076,ENSMUST00000172951	Predicted_LncRNA	8.073269524	4.81945851	4.917165361	5.280855254	5.075564417	4.373684927	3.099222222	4.38994033	5.155651647	0	5.633262613	3.403699825	-2.229562788	0.01438749	0.177973634
ENSMUST00000192479	ENSMUSG00000097430	Gm10544	predicted gene 10544	ENSMUST00000193777,ENSMUST00000192512,ENSMUST00000070797,ENSMUST00000194544,ENSMUST00000192503,ENSMUST00000193839,ENSMUST00000115661,ENSMUST00000193984,ENSMUST00000193389,ENSMUST00000192447,ENSMUST00000007584,ENSMUST00000115658,ENSMUST00000195590,ENSMUST00000115659,ENSMUST00000192295,ENSMUST00000047479,ENSMUST00000115657,ENSMUST00000192631,ENSMUST00000047614,ENSMUST00000115662,ENSMUST00000194751,…	Known_LncRNA	6.320533354	6.162121041	3.271444286	6.390951788	6.604256277	2.568672269	6.177323817	3.393326454	2.414324614	2.701555592	5.749861349	3.451040549	-2.2988208	0.031068111	0.282245718
ENSMUST00000174085	ENSMUSG00000086324	Gm15564	predicted gene 15564	ENSMUST00000173715,ENSMUST00000023622,ENSMUST00000114877,ENSMUST00000174500,ENSMUST00000172991,ENSMUST00000004054,ENSMUST00000173555,ENSMUST00000114878	Known_LncRNA	0	2.595428338	3.424672232	2.349037041	3.234793345	0	0	0	0	0	2.320786191	0	-2.320786191	0.000640183	0.021061667
ENSMUST00000138535	ENSMUSG00000085842	Pard3bos1	par-3 family cell polarity regulator beta, opposite strand 1	ENSMUST00000075374,ENSMUST00000138768,ENSMUST00000129030,ENSMUST00000046673,ENSMUST00000094906,ENSMUST00000188325	Known_LncRNA	4.229403861	4.471413454	4.355881753	4.119303286	4.550720986	2.568672269	3.099222222	0	4.262202672	0	4.345344668	1.986019432	-2.359325236	0.041324074	0.333272493
MSTRG.5670.1	---	---	---	---	Predicted_LncRNA	6.130464707	3.71202813	4.106870352	3.352390122	2.724490981	2.921596763	3.270668438	0	0	1.678978618	4.005248859	1.574248764	-2.431000095	0.010073822	0.142235709
ENSMUST00000230629	---	---	---	---	Known_LncRNA	4.069061034	0	2.413610946	2.025429479	3.816425342	0	0	0	0	0	2.46490536	0	-2.46490536	0.001105433	0.031212017
MSTRG.1330.1	---	---	---	---	Predicted_LncRNA	4.839100152	5.597252079	2.086120242	4.839968393	5.190827301	1.402837102	1.661171895	3.393326454	1.450105041	2.105348768	4.510653633	2.002557852	-2.508095781	3.48E-05	0.002480493
ENSMUST00000181543	ENSMUSG00000097391	Mirg	miRNA containing gene	---	Known_LncRNA	3.441661026	0	1.057980858	6.618421725	6.36342374	0.865606347	1.057531123	0.964017536	0.900057006	1.071080209	3.49629747	0.971658444	-2.524639025	0.000840616	0.025483514
MSTRG.15046.1	---	---	---	ENSMUST00000216167,ENSMUST00000215303,ENSMUST00000079767	Predicted_LncRNA	0.990253273	0	5.154797789	4.201874788	5.396935177	0	1.057531123	0	1.847363248	0	3.148772205	0.580978874	-2.567793331	0.008485613	0.126903229
ENSMUST00000127409	ENSMUSG00000087174	5530601H04Rik	RIKEN cDNA 5530601H04 gene	---	Known_LncRNA	4.303352655	4.25981963	0	3.731674427	4.299945566	0	0	1.536783648	1.847363248	0	3.318958456	0.676829379	-2.642129077	0.001301328	0.035003566
MSTRG.12130.1	---	---	---	---	Predicted_LncRNA	5.838760738	3.470845142	5.696403737	5.077188541	4.078347869	2.568672269	0	2.745109906	3.136725813	2.434033968	4.832309205	2.176908391	-2.655400814	8.73E-06	0.000870056
ENSMUST00000130153	ENSMUSG00000086441	Gm15046	predicted gene 15046	---	Known_LncRNA	3.981670534	4.011768745	3.271444286	3.200014848	2.724490981	0	0	2.524483273	0	0	3.437877879	0.504896655	-2.932981224	0.000299596	0.012264795
MSTRG.6157.1	---	---	---	---	Predicted_LncRNA	5.595551934	4.181780565	4.568173628	4.119303286	5.115017479	0	2.904618936	3.838980487	0	0	4.715965378	1.348719885	-3.367245494	0.008567725	0.127742597
ENSMUST00000165505	ENSMUSG00000056738	A730036I17Rik	RIKEN cDNA A730036I17 gene	---	Known_LncRNA	3.682394015	4.535568496	4.568173628	5.077188541	0	0	0	0	0	0	3.572664936	0	-3.572664936	2.94E-05	0.00217436
MSTRG.7775.3	---	---	---	ENSMUST00000137733,ENSMUST00000002176,ENSMUST00000182404	Predicted_LncRNA	14.30511401	13.92272336	13.3414762	13.89615186	0.952242879	0	0	0.964017536	0	0	11.28354166	0.192803507	-11.09073816	0.016819747	0.196015557
